# Supplementary material for: Stalks and roots are the main battlefield for the coevolution between maize and Fusarium verticillioides
Source: Front Plant Sci. 2024 Oct 16;15:1461896. doi: 10.3389/fpls.2024.1461896 (PMC11521819; doi:10.3389/fpls.2024.1461896)
Supplement: Supplementary file 1 [file DataSheet1.zip › Sequence data.fas]

>AS-1
-TCGA-CTCTGGCAAGTCGA-CCACTGTGAGTACCACCA--------------------C
ATCCCAACCCCG-CCGACACTTGGCGGGG-TAGTTTCAAATTTCCAACGTGCTGACATAC
TTTGATAGACCGGTCACTTGATCTACCAGTGCGGTGGTATCGACAAGCGAACCATCGAGA
AGTTCGAGAAGGTTGGTCTCATTTTCCTCGATCGCGCGCCTTTTTCCCTTTCGAAATATC
ATTCGAATCGCCCTCACACGACGACTCGATACGCGCCTGTTACCCCGCTCGAGGTCAAAA
ATTTTGCGGCTTTGTCGTAAATTTTTTTCTGGAGGGGCTCATACCCCGCCACTCGAGCG-
---ACAGGCGTTTGCCCTCTTCCCACAAACCATTCCCTGGGCGCTCATCATCACGTGTCA
ACCAGTCACTAACCACCTGTCAATAGGAAGCCGCCGAGCTCGGTAAAGGTTCCTTCAAGT
ACGCCTGGGTTCTTGACAAGCTCAAAGCCGAGCGTGAGCGTGGTATCACCATTGATATCG
CCCTCTGGAAGTTCGAGACTCCTCGCTACTATGTCACCGTCATTGGTATGTTGTCACCAC
TGCTGTCATCACA----TTCTCATACTAACATGGCTATCAGACGCTCCCGGTCACCGTGA
TTTCATCAAGAA-CTCGAG-ATG--TTTTCCTCCCAA-GGAGCAGATCATGAACTGCATG
CTTTGGGTCCCTAACTGGGATGGTGTCATTCCCCAGCCAGCTATTTACAAGCCCCGCCCT
CGCTGGACTGGTAAGCAGCTCATCAGCATGGTTATCCCTAAGGAGGTTACCATTTTCAAC
GGTACCGACTCTGGCGAAAGTGCCCCTCTTAAGGACGAGGGTCTCTTGATTCAGGCCGGT
CAATTGATGTATGGTCTTCTTACAAAGAAGAGTGTTGGTGCTTCTGCCGGCGGTATTGTG
CATATCAGCTACAATGAGTTGGGACCCGAGGGTGCCATGGCTTTCCTGAACGGAGTGCAG
CAAGTTGTCACATACTGGCTTCTACAGAACGGTCACAGTATTGGTATCGGTGACACGATT
CCCGATGCGGTGACCATCGCCAAGGTTCAGGCGCACATTGACGATGAGAAGGCCGAGGTC
GCTCGCTTGACGGCGATGGCTACTGCCAACGAGCTTGAGGCTCTGCCTGGTATGAACGTT
-CGAGCGACTTTCGAAAACAAGGTCTCTATGGCTCTCAACCAGGCCCGTGACAAGGCTGG
TACCACAACACAGAAGAGTTTGAAGGATTCAAACAATGCTGTCACCATGGCTTCTTCAGG
TTCCAAGGGTT-CTTCTATCAA-CATTTCGCAAATGACTGCGCTT-GTCGGTCAACAAAT
CGTC-GAAGGAAAGCGCATTCCCTTT-GGTTTCAAGTATCGTACTCTGCC-TCATTTCAC
CAAGGA-CAGATATACATTTGCTTCCACTCTCT-CGCATTTGCGACGTACCAATACGCCC
ATTGGACGTGATGGTAAGCTTGCGAAACCTCGCCAGCTGCACAACACTCACTGGGGCTTG
GTGTGCCCTGCTGAGACGCCTGAAGGTCAGGCTTGTGGTCTGGTCAAGAACTTGTCGCTT
ATGTGCTATGTAAGCGTGGGCTCACCAGGCGAGCCTTTGATCGATTTTATGGTCAGCCGA
GGTATGGAAGTCGTTGAGGAGTACGAGCCGACAAGATACCCTCACGCAACCAAGGTTTTC
GTTAACGGTAGCTGGGTCGGTGTTCACCCTGAGCCTAGGGCATTGGTGAACAGCGTTTTG
GAAACACGACGAAAGTCTTATCTCCAGTTCGAAGTCTCTCTTGTTCGTGATATCAGAGAC
CGCGAATTCAAGATCTTCTCCGACGCAGGCCGTGTCATGAGACCAGTCTTTACAGTGCAA
CAAGAGGATGACTACGAGACTGGCCTTACTAAAGGACAGCTAGTATTGACAAAGGATCTC
GTGAATAAGATTGCCCAAGAGCAGGCAGAGCCACCTTCCGATCCATCAGAGAGGATTGGT
TGGCAGGGACTGATTCGTTCTGGAGCTGTCGAGTACATTGATGCCGAAGAGGAGGAGACT
GCTATGATTTGCATGACGCCTGAAGATCTCGAAATCT-ATCGTGAACAGAAGCG-TGATG
AAG-TCAACCTAACAGAAGAAGAGAAG-CAGGCC-AAGTTGGAGGCAGA-GAAGAGGGAA
CAGGAGGAAGAGC-GCAACAAGCGCTTAAA-GACAAAGG-TCAATCCGACAACTCACATG
-TACACG-CATT-GTGAGATTCATCCCAGTATG-ATTCTGG-G-CATTTGTGCCA-GTAT
CATTCCTTTCCCC---GATCAC-AACCAG-TATGTGTCATCCCCCCTTGA-TTAAGTTGA
GCGCGACT------
>AS-2
-TCGA-CTCTGGCAAGTCGA-CCACTGTGAGTACTACCCTTGACGATGAGCTTATCGGCC
ATCGTAAACCCGGCCAAGACCTGGCGGGG-GATTTCTC-AAAGAAAACATGCTGACATCG
CTTCACAGACCGGTCACTTGATCTACCAGTGCGGTGGTATCGACAAGCGAACCATCGAGA
AGTTCGAGAAGGTTAGTCACTTTTCCTTCTATCGCGCGTTCTTT-------------GCC
CATCGATTCCCCCCTAC-----GACTCGAAACGTACCCGCTACCCCGCTCGAGCCCAAAA
ATTTTGCGATACGACCGTAA--TTTTTTCTGGTGGGGCATTTACCCCGCCACTCGAGCG-
---GCGTGTTTCTGCCCTCT-CCCATTCCACAACCTCACTGAGCTCATCGTCACGTGTCA
AGCAGTCACTAACCATCCGACAATAGGAAGCCGCTGAGCTCGGTAAGGGTTCCTTCAAGT
ACGCCTGGGTTCTTGACAAGCTCAAGGCCGAGCGTGAGCGTGGTATCACCATCGATATCG
CTCTCTGGAAGTTCGAGACTCCTCGCTACTATGTCACCGTCATTGGTATGTTGTCGCTCT
TACT-CCGTTCTATATCTCCTATTACTAACACATCACATAGACGCTCCCGGTCACCGTGA
TTTCATCAAGAA-CTCGAG-ATGTTTT--CTCAC-CAAGGAGCAGATCATGAACTGCATG
CTTTGGGTCCCTAACTGGGATGGTGTCATTCCCCAGCCAGCTATTTACAAGCCCCGCCCT
CGCTGGACTGGTAAGCAGCTCATCAGCATGGTTATCCCTAAGGAGGTTACCATTTTCAAC
GGTACCGACTCTGGCGAAAGTGCCCCTCTTAAGGACGAGGGTCTCTTGATTCAGGCCGGT
CAATTGATGTATGGTCTTCTTACAAAGAAGAGTGTTGGTGCTTCTGCCGGCGGTATTGTG
CATATCAGCTACAATGAGTTGGGACCCGAGGGTGCCATGGCTTTCCTGAACGGAGTGCAG
CAAGTTGTCACATACTGGCTTCTACAGAACGGTCACAGTATTGGTATCGGTGACACGATT
CCCGATGCGGTGACCATCGCCAAGGTTCAGGCGCACATTGACGATGAGAAGGCCGAGGTC
GCTCGCTTGACGGCGATGGCTACTGCCAACGAGCTTGAGGCTCTGCCTGGTATGAACGTT
-CGAGCGACTTTCGAAAACAAGGTCTCTATGGCTCTCAACCAGGCCCGTGACAAGGCTGG
TACCACAACACAGAAGAGTTTGAAGGATTCAAACAATGCTGTCACCATGGCTTCTTCAGG
TTCCAAGGGTT-CTTCTATCAA-CATTTCGCAAATGACTGCGCTT-GTCGGTCAACAAAT
CGTC-GAAGGAAAGCGCATTCCCTTT-GGTTTCAAGTATCGTACTCTGCC-TCATTT-CA
CCAAGGACAGATACACCTTTGCTTCTACCCTTT-CACATTTGCGCCGAACCAATACTCCC
ATTGGACGAGATGGTAAATTGGCCAAGCCTCGACAGCTTCACAACACTCATTGGGGTTTG
GTGTGTCCCGCCGAAACGCCTGAGGGTCAAGCTTGTGGTCTGGTCAAGAACTTGTCTCTG
ATGTGTTATGTCAGTGTCGGCTCTCCTGCCGAACCTCTCATTGAATTCATGATCAACAGA
GGTATGGAAGTCGTTGAAGAGTACGAGCCGACAAGATATCCCCACGCTACAAAGATTTTC
GTCAACGGTAGCTGGGTTGGTGTTCACGCCGACCCCAAGCATCTTGTGAATCAGGTTTTG
GACACAAGACGAAAGTCGTACGTTCAATTCGAAGTATCACTTGTTCGTGATATCCGAGAC
CGCGAATTCAAGATCTTCTCAGATGCTGGTCGTGTCATGAGACCCGTCTTCACAGTCCAC
CAGGAGGATGACTATGAGAACAACATCACCAAAGGACAACTAGTGTTGACAAAGGAACAT
GTCAATAGGCTAGCCCAGGAGCAGGCAGAGCCACCGGCCAACCCCGAGGACAAGTTTGGA
TGGGATGGCTTGATTCGCGAAGGAGCTGTCGAGTATCTCGACGCTGAGGAAGAAGAGACA
GCCATGATTTGCATGACGCCAGAGGATCTCGAACTTT-ACCGTGAACAGAAGAA-TGATG
AAG-CTACACTCACGGAAGAAGAGAAA-CGGGCC-AAGGCAGAGGCAGA-GAAGAGGGAA
CAGGAAGAGGACC-GCAACAAGCGATTGAA-GACAAAGGTCAACCCC-ACAACTCACATG
-TACACA-CATT-GTGAGATTCACCCCAGTATG-ATTCTC--GGTATTTGTGCCA-GTAT
CATTCCTTTCCCC---GATCACAACCAGGT-ATGTAT----GTCCTTT--GACCATT-GA
TGG-ACTCAACT--
>AS-3
-TCGA-CTCTGGCAAGTCGA-CCACTGTGAGTACCACCA--------------------C
ATCCCAACCCCG-CCGACACTTGGCGGGG-TAGTTTCAAATTTCCAACGTGCTGACATAC
TTTGATAGACCGGTCACTTGATCTACCAGTGCGGTGGTATCGACAAGCGAACCATCGAGA
AGTTCGAGAAGGTTGGTCTCATTTTCCTCGATCGCGCGCCTTTTTCCCTTTCGAAATATC
ATTCGAATCGCCCTCACACGACGACTCGATACGCGCCTGTTACCCCGCTCGAGGTCAAAA
ATTTTGCGGCTTTGTCGTAAATTTTTTTCTGGTGGGGCTCATACCCCGCCACTCGAGCG-
---ACAGGCGTTTGCCCTCTTCCCACAAACCATTCCCTGGGCGCTCATCATCACGTGTCA
ACCAGTCACTAACCACCTGTCAATAGGAAGCCGCCGAGCTCGGTAAGGGTTCCTTCAAGT
ACGCCTGGGTTCTTGACAAGCTCAAAGCCGAGCGTGAGCGTGGTATCACCATTGATATCG
CCCTCTGGAAGTTCGAGACTCCTCGCTACTATGTCACCGTCATTGGTATGTTGTCACCAC
TGCTGTCATCACA----TTCTCATACTAACATGGCTATCAGACGCTCCCGGTCACCGTGA
TTTCATCAAGAA-CTCGAG-ATG--TTTTCCTCCCAA-GGAGCAGATCATGAACTGCATG
CTTTGGGTCCCTAACTGGGATGGTGTCATTCCCCAGCCAGCTATTTACAAGCCCCGCCCT
CGCTGGACTGGTAAGCAGCTCATCAGCATGGTTATCCCTAAGGAGGTTACCATTTTCAAC
GGTACCGACTCTGGCGAAAGTGCCCCTCTTAAGGACGAGGGTCTCTTGATTCAGGCCGGT
CAATTGATGTATGGTCTTCTTACAAAGAAGAGTGTTGGTGCTTCTGCCGGCGGTATTGTG
CATATCAGCTACAATGAGTTGGGACCCGAGGGTGCCATGGCTTTCCTGAACGGAGTGCAG
CAAGTTGTCACATACTGGCTTCTACAGAACGGTCACAGTATTGGTATCGGTGACACGATT
CCCGATGCGGTGACCATCGCCAAGGTTCAGGCGCACATTGACGATGAGAAGGCCGAGGTC
GCTCGCTTGACGGCGATGGCTACTGCCAACGAGCTTGAGGCTCTGCCTGGTATGAACGTT
-CGAGCGACTTTCGAAAACAAGGTCTCTATGGCTCTCAACCAGGCCCGTGACAAGGCTGG
TACCACAACACAGAAGAGTTTGAAGGATTCAAACAATGCTGTCACCATGGCTTCTTCAGG
TTCCAAGGGTT-CTTCTATCAA-CATTTCGCAAATGACTGCGCTT-GTCGGTCAACAAAT
CGTC-GAAGGAAAGCGCATTCCCTTT-GGTTTCAAGTATCGTACTCTGCC-TCATTTCAC
CAAGGAACAGATATACATTTGCTTCCACTCTCT-CGCATTTGCGACGTACCAATACGCCC
ATTGGACGTGATGGTAAGCTTGCGAAACCTCGCCAGCTGCACAACACTCACTGGGGCTTG
GTGTGCCCTGCTGAGACGCCTGAAGGTCAGGCTTGTGGTCTGGTCAAGAACTTGTCGCTT
ATGTGCTATGTAAGCGTGGGCTCACCAGGCGAGCCTTTGATCGATTTTATGGTCAGCCGA
GGTATGGAAGTCGTTGAGGAGTACGAGCCGACAAGATACCCTCACGCAACCAAGGTTTTC
GTTAACGGTAGCTGGGTCGGTGTTCACCCTGAGCCTAGGGCATTGGTGAACAGCGTTTTG
GAAACACGACGAAAGTCTTATCTCCAGTTCGAAGTCTCTCTTGTTCGTGATATCAGAGAC
CGCGAATTCAAGATCTTCTCCGACGCAGGCCGTGTCATGAGACCAGTCTTTACAGTGCAA
CAAGAGGATGACTACGAGACTGGCCTTACTAAAGGACAGCTAGTATTGACAAAGGATCTC
GTGAATAAGATTGCCCAAGAGCAGGCAGAGCCACCTTCCGATCCATCAGAGAGGATTGGT
TGGCAGGGACTGATTCGTTCTGGAGCTGTCGAGTACATTGATGCCGAAGAGGAGGAGACT
GCTATGATTTGCATGACGCCTGAAGATCTCGAAATCT-ATCGTGAACAGAAGCG-TGATG
AAG-TCAACCTAACAGAAGAAGAGAAG-CAGGCC-AAGTTGGAGGCAGA-GAAGAGGGAA
CAGGAGGAAGAGC-GCAACAAGCGCTTAAA-GACAAAGG-TCAATCCGACAACTCACATG
-TACACG-CATT-GTGAGATTCATCCCAGTATG-ATTCTGG-G-CATTTGTGCCA-GTAT
CATTCCTTTCCCC---GATCAC-AACCAGGTATGTGTCATCCCCCCTTGA-TTAAGTTGA
GCGCGACT------
>BJ-1
-TCGA-CTCTGGCAAGTCGA-CCACTGTGAGTACCACCA--------------------C
ATCCCAACCCCG-CCGACACTTGGCGGGG-TAGTTTCAAATTTCCAACGTGCTGACATAC
TTTGATAGACCGGTCACTTGATCTACCAGTGCGGTGGTATCGACAAGCGAACCATCGAGA
AGTTCGAGAAGGTTGGTCTCATTTTCCTCGATCGCGCGCCTTTTTCCCTTTCGAAATATC
ATTCGAATCGCCCTCACACGACGACTCGATACGCGCCTGTTACCCCGCTCGAGGTCAAAA
ATTTTGCGGCTTTGTCGTAAATTTTTTTCTGGTGGGGCTCATACCCCGCCACTCGAGCG-
---ACAGGCGTTTGCCCTCTTCCCACAAACCATTCCCTGGGCGCTCATCATCACGTGTCA
ACCAGTCACTAACCACCTGTCAATAGGAAGCCGCCGAGCTCGGTAAGGGTTCCTTCAAGT
ACGCCTGGGTTCTTGACAAGCTCAAAGCCGAGCGTGAGCGTGGTATCACCATTGATATCG
CCCTCTGGAAGTTCGAGACTCCTCGCTACTATGTCACCGTCATTGGTATGTTGTCACCAC
TGCTGTCATCACA----TTCTCATACTAACATGGCTATCAGACGCTCCCGGTCACCGTGA
TTTCATCAAGAA-CTCGAG-ATG--TTTTCCTCACCAAGGAGCAGATCATGAACTGCATG
CTTTGGGTCCCTAACTGGGATGGTGTCATTCCCCAGCCAGCTATTTACAAGCCCCGCCCT
CGCTGGACTGGTAAGCAGCTCATCAGCATGGTTATCCCTAAGGAGGTTACCATTTTCAAC
GGTACCGACTCTGGCGAAAGTGCCCCTCTTAAGGACGAGGGTCTCTTGATTCAGGCCGGT
CAATTGATGTATGGTCTTCTTACAAAGAAGAGTGTTGGTGCTTCTGCCGGCGGTATTGTG
CATATCAGCTACAATGAGTTGGGACCCGAGGGTGCCATGGCTTTCCTGAACGGAGTGCAG
CAAGTTGTCACATACTGGCTTCTACAGAACGGTCACAGTATTGGTATCGGTGACACGATT
CCCGATGCGGTGACCATCGCCAAGGTTCAGGCGCACATTGACGATGAGAAGGCCGAGGTC
GCTCGCTTGACGGCGATGGCTACTGCCAACGAGCTTGAGGCTCTGCCTGGTATGAACGTT
-CGAGCGACTTTCGAAAACAAGGTCTCTATGGCTCTCAACCAGGCCCGTGACAAGGCTGG
TACCACAACACAGAAGAGTTTGAAGGATTCAAACAATGCTGTCACCATGGCTTCTTCAGG
TTCCAAGGGTT-CTTCTATCAA-CATTTCGCAAATGACTGCGCTT-GTCGGTCAACAAAT
CGTC-GAAGGAAAGCGCATTCCCTTT-GGTTTCAAGTATCGTACTCTGCC-TCATTTCAC
CAAGGA-CAGATATACATTTGCTTCCACTCTCT-CGCATTTGCGACGTACCAATACGCCC
ATTGGACGTGATGGTAAGCTTGCGAAACCTCGCCAGCTGCACAACACTCACTGGGGCTTG
GTGTGCCCTGCTGAGACGCCTGAAGGTCAGGCTTGTGGTCTGGTCAAGAACTTGTCGCTT
ATGTGCTATGTAAGCGTGGGCTCACCAGGCGAGCCTTTGATCGATTTTATGGTCAGCCGA
GGTATGGAAGTCGTTGAGGAGTACGAGCCGACAAGATACCCTCACGCAACCAAGGTTTTC
GTTAACGGTAGCTGGGTCGGTGTTCACCCTGAGCCTAGGGCATTGGTGAACAGCGTTTTG
GAAACACGACGAAAGTCTTATCTCCAGTTCGAAGTCTCTCTTGTTCGTGATATCAGAGAC
CGCGAATTCAAGATCTTCTCCGACGCAGGCCGTGTCATGAGACCAGTCTTTACAGTGCAA
CAAGAGGATGACTACGAGACTGGCCTTACTAAAGGACAGCTAGTATTGACAAAGGATCTC
GTGAATAAGATTGCCCAAGAGCAGGCAGAGCCACCTTCCGATCCATCAGAGAGGATTGGT
TGGCAGGGACTGATTCGTTCTGGAGCTGTCGAGTACATTGATGCCGAAGAGGAGGAGACT
GCTATGATTTGCATGACGCCTGAAGATCTCGAAATCT-ATCGTGAACAGAAGCG-TGATG
AAG-TCAACCTAACAGAAGAAGAGAAG-CAGGCC-AAGTTGGAGGCAGA-GAAGAGGGAA
CAGGAGGAAGAGC-GCAACAAGCGCTTAAA-GACAAAGG-TCAATCCGACAACTCACATG
-TACACG-CATT-GTGAGATTCATCCCAGTATG-ATTCTGG-G-CATTTGTGCCA-GTAT
CATTCCTTTCCCC---GATCAC-AACCAG-TATGTGTCATCCCCC-TTGA-TTAAGTTGA
GCGCGACT------
>BJ-2
-TCGA-CTCTGGCA-GTCGA-CCACTGTGAGTACCACCA--------------------C
ATCCCAACCCCG-CCGACACTTGGCGGGG-TAGTTTCAAATTTCCAACGTGCTGACATAC
TTTGATAGACCGGTCACTTGATCTACCAGTGCGGTGGTATCGACAAGCGAACCATCGAGA
AGTTCGAGAAGGTTGGTCTCATTTTCCTCGATCGCGCGCCTTTTTCCCTTTCGAAATATC
ATTCGAATCGCCCTCACACGACGACTCGATACGCGCCTGTTACCCCGCTCGAGGTCAAAA
ATTTTGCGGCTTTGTCGTAAATTTTTTTCTGGTGGGGCTCATACCCCGCCACTCGAGCG-
---ACAGGCGTTTGCCCTCTTCCCACAAACCATTCCCTGGGCGCTCATCATCACGTGTCA
ACCAGTCACTAACCACCTGTCAATAGGAAGCCGCCGAGCTCGGTAAGGGTTCCTTCAAGT
ACGCCTGGGTTCTTGACAAGCTCAAAGCCGAGCGTGAGCGTGGTATCACCATTGATATCG
CCCTCTGGAAGTTCGAGACTCCTCGCTACTATGTCACCGTCATTGGTATGTTGTCACCAC
TGCTGTCATCACA----TTCTCATACTAACATGGCTATCAGACGCTCCCGGTCACCGTGA
TTTCATCAAGAA-CTCGAG-ATGGTTTTTCCTCACCAAGGAGCAGATCATGAACTGCATG
CTTTGGGTCCCTAACTGGGATGGTGTCATTCCCCAGCCAGCTATTTACAAGCCCCGCCCT
CGCTGGACTGGTAAGCAGCTCATCAGCATGGTTATCCCTAAGGAGGTTACCATTTTCAAC
GGTACCGACTCTGGCGAAAGTGCCCCTCTTAAGGACGAGGGTCTCTTGATTCAGGCCGGT
CAATTGATGTATGGTCTTCTTACAAAGAAGAGTGTTGGTGCTTCTGCCGGCGGTATTGTG
CATATCAGCTACAATGAGTTGGGACCCGAGGGTGCCATGGCTTTCCTGAACGGAGTGCAG
CAAGTTGTCACATACTGGCTTCTACAGAACGGTCACAGTATTGGTATCGGTGACACGATT
CCCGATGCGGTGACCATCGCCAAGGTTCAGGCGCACATTGACGATGAGAAGGCCGAGGTC
GCTCGCTTGACGGCGATGGCTACTGCCAACGAGCTTGAGGCTCTGCCTGGTATGAACGTT
-CGAGCGACTTTCGAAAACAAGGTCTCTATGGCTCTCAACCAGGCCCGTGACAAGGCTGG
TACCACAACACAGAAGAGTTTGAAGGATTCAAACAATGCTGTCACCATGGCTTCTTCAGG
TTCCAAGGGTT-CTTCTATCAA-CATTTCGCAAATGACTGCGCTT-GTCGGTCAACAAAT
CGTC-GAAGGAAAGCGCATTCCCTTT-GGTTTCAAGTATCGTACTCTGCC-TCATTTCAC
CAAGGA-CAGATATACATTTGCTTCCACTCTCT-CGCATTTGCGACGTACCAATACGCCC
ATTGGACGTGATGGTAAGCTTGCGAAACCTCGCCAGCTGCACAACACTCACTGGGGCTTG
GTGTGCCCTGCTGAGACGCCTGAAGGTCAGGCTTGTGGTCTGGTCAAGAACTTGTCGCTT
ATGTGCTATGTAAGCGTGGGCTCACCAGGCGAGCCTTTGATCGATTTTATGGTCAGCCGA
GGTATGGAAGTCGTTGAGGAGTACGAGCCGACAAGATACCCTCACGCAACCAAGGTTTTC
GTTAACGGTAGCTGGGTCGGTGTTCACCCTGAGCCTAGGGCATTGGTGAACAGCGTTTTG
GAAACACGACGAAAGTCTTATCTCCAGTTCGAAGTCTCTCTTGTTCGTGATATCAGAGAC
CGCGAATTCAAGATCTTCTCCGACGCAGGCCGTGTCATGAGACCAGTCTTTACAGTGCAA
CAAGAGGATGACTACGAGACTGGCCTTACTAAAGGACAGCTAGTATTGACAAAGGATCTC
GTGAATAAGATTGCCCAAGAGCAGGCAGAGCCACCTTCCGATCCATCAGAGAGGATTGGT
TGGCAGGGACTGATTCGTTCTGGAGCTGTCGAGTACATTGATGCCGAAGAGGAGGAGACT
GCTATGATTTGCATGACGCCTGAAGATCTCGAAATCT-ATCGTGAACAGAAGCG-TGATG
AAG-TCAACCTAACAGAAGAAGAGAAG-CAGGCC-AAGTTGGAGGCAGA-GAAGAGGGAA
CAGGAGGAAGAGC-GCAACAAGCGCTTAAA-GACAAAGGGTCAATCCGACAACTCACATG
-TACACGGCATT-GTGAGATTCATCCCAGTATG-ATTCTGG-GGCATTTGTGCCA-GTAT
CATTCCTTTCCCC---GATCAC-AACCAG-TATGTGTCATCCCCCTTTGATTTAAGTTGA
GCGCGACT------
>BS-1
-TCGA-CTCTGGCA-GTCGA-CCACTGTGAGTACTACCCTTGACGATGAGCTTATCGGCC
ATCGTAAACCCGGCCAAGACCTGGCGGGG-GATTTCTC-AAAGAAAACATGCTGACATCG
CTTCACAGACCGGTCACTTGATCTACCAGTGCGGTGGTATCGACAAGCGAACCATCGAGA
AGTTCGAGAAGGTTAGTCACTTTTCCTTCTATCGCGCGTTCTTT-------------GCC
CATCGATTCCCCCCTAC-----GACTCGAAACGTACCCGCTACCCCGCTCGAGCCCAAAA
ATTTTGCGATACGACCGTAA--TTTTTTCTGGTGGGGCATTTACCCCGCCACTCGAGCG-
---GCGTGTTTCTGCCCTCT-CCCATTCCACAACCTCACTGAGCTCATCGTCACGTGTCA
AGCAGTCACTAACCATCCGACAATAGGAAGCCGCTGAGCTCGGTAAGGGTTCCTTCAAGT
ACGCCTGGGTTCTTGACAAGCTCAAGGCCGAGCGTGAGCGTGGTATCACCATCGATATCG
CTCTCTGGAAGTTCGAGACTCCTCGCTACTATGTCACCGTCATTGGTATGTTGTCGCTCT
TACT-CCGTTCTATATCTCCTATTACTAACACATCACATAGACGCTCCCGGTCACCGTGA
TTTCATCAAGAA-CTCGAG-ATGTTTT-CCTCAC-AAAGGAGCAAATCATGAACTGTATG
CTCTGGGTGCCTAACTGGGACGGTGTCATTCCTCAGCCTGCTATCTATAAGCCTCGTCCT
CGGTGGACTGGTAAGCAGCTCATCAGCATGGTTATCCCTAAGGAGGTTAGCCTGTTCAAC
GGTACGGATTCTGGTGAAAACGCCCCTCTTAAGGATGAGGGTCTTCTGATCCAAGCCGGC
CAACTGATGTATGGTCTTTTGACTAAGAAGAACATTGGTGCTGCCGCGGGCGGCATTGTG
CATATCAGCTACAACGAACTTGGCCCTGAAGGTGCGATGGCTTTCTTGAACGGTGTCCAG
CAGGTTGTCACCTACTGGCTTCTCAACAATGGTCATAGCATTGGTATTGGTGATACAATT
CCCGATGCGGCAACCATTGCTAAAGTTCAGGTACATATTGATGAGGAAAAGGCTGAAGTT
GCTCGCTTGACAGCAATGGCCACAGCGAATGAGCTTGAGGCCCTACCTGGTATGAACGTT
-CGTGCGACCTTCGAAAACAAGGTCTCCATGGCTCTGAACCAGGCCCGTGATAAAGCTGG
TACCACAACACAGAAGAGTTTGAAGGATTCAAACAACGCTGTCACCATGGCTTCCTCAGG
TTCCAAGGGTT-CATCTATCAA-TATTTCTCAGATGACTGCGCTT-GTCGGTCAGCAAAT
CGTC-GAAGGCAAGCGTATTCCGTTT-GGTTTCAAGTATCGCACATTACC-TCACTTCAC
CAAGGA-CAGATACACCTTTGCTTCTACCCTTT-CACATTTGCGCCGAACCAATACTCCC
ATTGGACGAGATGGTAAATTGGCCAAGCCTCGACAGCTTCACAACACTCATTGGGGTTTG
GTGTGTCCCGCCGAAACGCCTGAGGGTCAAGCTTGTGGTCTGGTCAAGAACTTGTCTCTG
ATGTGTTATGTCAGTGTCGGCTCTCCTGCCGAACCTCTCATTGAATTCATGATCAACAGA
GGTATGGAAGTCGTTGAAGAGTACGAGCCGACAAGATATCCCCACGCTACAAAGATTTTC
GTCAACGGTAGCTGGGTTGGTGTTCACGCCGACCCCAAGCATCTTGTGAATCAGGTTTTG
GACACAAGACGAAAGTCGTACGTTCAATTCGAAGTATCACTTGTTCGTGATATCCGAGAC
CGCGAATTCAAGATCTTCTCAGATGCTGGTCGTGTCATGAGACCCGTCTTCACAGTCCAC
CAGGAGGATGACTATGAGAACAACATCACCAAAGGACAACTAGTGTTGACAAAGGAACAT
GTCAATAGGCTAGCCCAGGAGCAGGCAGAGCCACCGGCCAACCCCGAGGACAAGTTTGGA
TGGGATGGCTTGATTCGCGAAGGAGCTGTCGAGTATCTCGACGCTGAGGAAGAAGAGACA
GCCATGATTTGCATGACGCCAGAGGATCTCGAACTTT-ACCGTGAACAGAAGAA-TGATG
AAG-CTACACTCACGGAAGAAGAGAAA-CGGGCC-AAGGCAGAGGCAGA-GAAGAGGGAA
CAGGAAGAGGACC-GCAACAAGCGATTGAA-GACAAAGGTCAA-CCCCACAACTCACATG
-TACACA-CATT-GTGAGATTCACCCC-AGTATGATTCTCG-G-TATTTGTGCCA-GTAT
CATTCCTTTTCCCC--GATCACAACCAGG-TATGTAT----GTCCTTT-GA-CCATT-GA
TGG-ACT-CAACT-
>BS-2
-TCGA-CTCTGGCAAGTCGA-CCACTGTGAGTACTACCCTTGACGATGAGCTTATCGGCC
ATCGTAAACCCGGCCAAGACCTGGCGGGG-GATTTCTC-AAAGAAAACATACTGATATCG
CTTCACAGACCGGTCACTTGATCTACCAGTGCGGTGGTATCGACAAGCGAACCATCGAGA
AGTTCGAGAAGGTTAGTCACTTTTCCTTCTATCGCGCGTTCTTT-------------GCC
CATCGATTCCCCCCTAC-----GACTCGAAACGTACCCGCTACCCCGCTCGAGCCCAAAA
ATTTTGCGATACGACCGTAA--TTTTTTCTGGTGGGGCATTTACCCCGCCACTCGAGCG-
---GCGCGTTTCTGCCCTCT-CCCATTCCACAACCTCACTGAGCTCATCGTCACGTGTCA
AGCAGTCACTAACCATCCGACAATAGGAAGCCGCTGAGCTCGGTAAGGGTTCCTTCAAGT
ACGCCTGGGTTCTTGACAAGCTCAAGGCCGAGCGTGAGCGTGGTATCACCATCGATATCG
CTCTCTGGAAGTTCGAGACTCCTCGCTACTATGTCACCGTCATTGGTATGTTGTCGCTCT
TACT-CCGTTCTATATCTCCTATTACTAACACATCACATAGACGCTCCCGGTCACCGTGA
TTTCATCAAGGA-CTCGAG-ATGTTTT-CCTCAC-AA-GGAGCAAATCATGAACTGTATG
CTCTGGGTGCCTAACTGGGACGGTGTCATTCCTCAGCCTGCTATCTATAAGCCTCGTCCT
CGGTGGACTGGTAAGCAGCTCATCAGCATGGTTATCCCTAAGGAGGTTAGCCTGTTCAAC
GGTACGGATTCTGGTGAAAACGCCCCTCTTAAGGATGAGGGTCTTCTGATCCAAGCCGGC
CAACTGATGTATGGTCTTTTGACTAAGAAGAACATTGGTGCTGCCGCGGGCGGCATTGTG
CATATCAGCTACAACGAACTTGGCCCTGAAGGTGCGATGGCTTTCTTGAACGGTGTCCAG
CAGGTTGTCACCTACTGGCTTCTCAACAATGGTCATAGCATTGGTATTGGTGATACAATT
CCCGATGCGGCAACCATTGCTAAAGTTCAGGTACATATTGATGAGGAAAAGGCTGAAGTT
GCTCGCTTGACAGCAATGGCCACAGCGAATGAGCTTGAGGCCCTACCTGGTATGAACGTT
-CGTGCGACCTTCGAAAACAAGGTCTCCATGGCTCTGAACCAGGCCCGTGATAAAGCTGG
TACCACAACACAGAAGAGTTTGAAGGATTCAAACAACGCTGTCACCATGGCTTCCTCAGG
TTCCAAGGGTT-CATCTATCAA-TATTTCTCAGATGACTGCGCTT-GTCGGTCAGCAAAT
CGTC-GAAGGCAAGCGTATTCCGTTT-GGTTTCAAGTATCGCACATTACC-TCACTTCAC
CAA-GGACAGATACACCTTTGCTTCTACCCTTT-CACATTTGCGCCGAACCAATACTCCC
ATTGGACGAGATGGTAAATTGGCCAAGCCTCGACAGCTTCACAACACTCATTGGGGTTTG
GTGTGTCCCGCCGAAACGCCTGAGGGTCAAGCTTGTGGTCTGGTCAAGAACTTGTCTCTG
ATGTGTTATGTCAGTGTCGGCTCTCCTGCCGAACCTCTCATTGAATTCATGATCAACAGA
GGTATGGAAGTCGTTGAAGAGTACGAGCCGACAAGATATCCCCACGCTACAAAGATTTTC
GTCAACGGTAGCTGGGTTGGTGTTCACGCCGACCCCAAGCATCTTGTGAATCAGGTTTTG
GACACAAGACGAAAGTCGTACGTTCAATTCGAAGTATCACTTGTTCGTGATATCCGAGAC
CGCGAATTCAAGATCTTCTCAGATGCTGGTCGTGTCATGAGACCCGTCTTCACAGTCCAC
CAGGAGGATGACTATGAGAACAACATCACCAAAGGACAACTAGTGTTGACAAAGGAACAT
GTCAATAGGCTAGCCCAGGAGCAGGCAGAGCCACCGGCCAACCCCGAGGACAAGTTTGGA
TGGGATGGCTTGATTCGCGAAGGAGCTGTCGAGTATCTCGACGCTGAGGAAGAAGAGACA
GCCATGATTTGCATGACGCCAGAGGATCTCGAACTTT-ACCGTGAACAGAAGAA-TGATG
AAG-CTACACTCACGGAAGAAGAGAAA-CGGGCC-AAGGCAGAGGCAGA-GAAGAGGGAA
CAGGAAGAGGACC-GCAACAAGCGATTGAA-GACAAAGGTCAACCCC-ACAACTCACATG
-TACACA-CATT-GTGAGATTCACCCC-AGTATGATTCTCG-G-TATTTGTGCCA-GTAT
CATTCCTTT-CCCC--GATCACAACC-AGGTATGTAT----GTCCTTTGA--CCATT-GA
TGG-ACT-CAACT-
>CZ-1
-TCGA-CTCTGGCA-GTCGA-CCACTGTGAGTACTACCCTGGACGTTGAGCTTATCTGCC
ATCGTGATCCTGACCAAGATCTGGCGGGG-TACATCTTGGAAGACAACATGCTGACATCG
CTTCACAGACCGGTCACTTGATCTACCAGTGCGGTGGTATCGACAAGCGAACCATCGAGA
AGTTCGAGAAGGTTAGTCACTTTCCCTTCGATCGCGCGTCCTCT-------------GCC
CACCGATTT-CACTTGC-----GATTCGAAACGTGCCTGCTACCCCGCTCGAGACCAAAA
ATTTTGCGATATGACCGTAA--TTTTTTT-GGTGGGGCATTTACCCCGCCACTCGAGCGA
TGGGCGCGGTTTTGCCCTTT-CCTGT-CCACAACCTCAATGAGCGCATTGTCACGTGTCA
AGCAGCGACTAACCATTCGACAATAGGAAGCCGCTGAGCTCGGTAAGGGTTCCTTCAAGT
ACGCCTGGGTTCTTGACAAGCTCAAGGCCGAGCGTGAGCGTGGTATCACCATCGATATTG
CTCTCTGGAAGTTCGAGACTCCTCGCTACTATGTCACCGTCATTGGTATGTTGTCGCTCA
TACC-TCATCCTA--CTTCCTCATACTAACACATCATTCAGACGCTCCCGGTCACCGTGA
TTTCATCAAGAA-CTCGAG-ATGTTTT-CCTCA-CAAAGGAGCAGATCATGAACTGTATG
CTCTGGGTGCCTAATTGGGACGGTGTCATTCCTCAGCCCGCTATCTATAAGCCTCGTCCT
CGGTGGACTGGTAAGCAGCTTATCAGCATGGTCATCCCTAAGGAGGTAAGCCTGTTCAAT
GGTACGGATTCTGGTGAAAACGCCCCTCTTAAGGACGAGGGTCTTCTGATCCAAGCCGGC
CAACTGATGTATGGTCTTTTGACTAAGAAGAACATTGGTGCTGCTGCGGGCGGTATTGTG
CATATCAGCTACAACGAACTTGGCCCCGAAGGTGCGATGGCTTTCCTGAACGGTGTCCAG
CAGGTTGTCACCTACTGGCTTCTCAACAATGGTCATAGCATTGGTATTGGTGATACAATT
CCCGATGCGGCGACCATTGCTAAAGTCCAGGTGCACATTGACGAGGAAAAGGCTGAGGTT
GCTCGCTTGACAGCAATGGCCACAGCGAACGAGCTTGAGGCTCTACCAGGTATGAACGTT
-CGTGCAACCTTCGAAAACAAGGTCTCCATGGCTCTGAATCAGGCCCGTGATAAGGCTGG
TACCACAACACAGAAGAGTTTGAAGGATTCAAACAACGCTGTCACCATGGCTTCCTCAGG
TTCCAAGGGTT-CATCTATCAA-TATTTCTCAAATGACTGCGCTT-GTCGGTCAGCAAAT
TGTT-GAAGGCAAGCGTATTCCTTT-CGGTTTCAAGTATCGCACATTACC-TCACTT-CA
CCAAGGACAGATATACCTTCGCCTCTACTCTTT-CACATTTGCGCCGAACCAATACTCCC
ATTGGACGAGATGGTAAATTGGCCAAGCCTCGACAGCTTCACAATACTCACTGGGGTTTG
GTGTGTCCCGCCGAAACGCCTGAGGGTCAAGCTTGTGGTCTGGTCAAAAACTTGTCTCTG
ATGTGTTATGTCAGTGTCGGCTCTCCAGCCGATCCTCTCATTGAATTCATGATCAACAGA
GGTATGGAAGTCGTTGAGGAGTACGAGCCCACAAGATATCCCCACGCTACAAAGATTTTC
GTCAACGGTAGCTGGGTTGGTGTTCACGCCGACCCCAAGCATCTCGTGAATCAGGTTTTG
GACACAAGACGAAAGTCGTACGTCCAGTTCGAAGTATCACTTGTTCGTGATATTCGAGAC
CGTGAATTCAAGATCTTTTCAGATGCTGGTCGTGTCATGAGACCTGTCTTCACAGTCCAT
CAGGAGGATGACTACGAGAACAACATCACCAAGGGACAACTAGTGTTGACAAAGGAACAT
GTCAACAGGCTAGCGCAAGAGCAGGCAGAGCCACCTGCCAACCCCGCTGACAAGTTTGGA
TGGGATGGCTTGATTCGCGAAGGAGCTGTCGAGTATCTCGACGCCGAGGAAGAAGAGACA
GCCATGATTTGCATGACGCCAGAGGATCTCGAACTTT-ACCGTGAGCAAAAGAA-TGATG
AAG-CTACACTCACGGAAGAGGAGAAA-CGGGCC-AAGGCTGAGGCAGA-GAAGAGGGAA
CAGGAGGAGGACC-GCAACAAGCGATTGAA-GACAAAGGTCAACCCC-ACAACTCACATG
-TACACA-CATT-GCGAGATTCATCCCAGTATG-ATTCTC--GGTATCTGTGCCA-GTAT
CATTCCTTTCCCC---GATCACAACCAGGT-ATGTAT----GTCCTAT--GACCATGC-A
TGG-ACTCAACT--
>CZ-2
-TCGA-CTCTGGCAAGTCGA-CCACTGTGAGTACTACCCTTGACGATGAGCTTATCGGCC
ATCGTAAACCCGGCCAAGACCTGGCGGGG-GATTTCTC-AAAGAAAACATACTGATATCG
CTTCACAGACCGGTCACTTGATCTACCAGTGCGGTGGTATCGACAAGCGAACCATCGAGA
AGTTCGAGAAGGTTAGTCACTTTTCCTTCTATCGCGCGTTCTTT-------------GCC
CATCGATTCCCCCCTAC-----GACTCGAAACGTACCCGCTACCCCGCTCGAGCCCAAAA
ATTTTGCGATACGACCGTAA--TTTTTTCTGGTGGGGCATTTACCCCGCTACTCGAGCG-
---GCGCGTTTCTGCCCTCT-CCCATTCCACAACCTCACTGAGCTCATCGTCACGTGTCA
AGCAGTCACTAACCATCCGACAATAGGAAGCCGCTGAGCTCGGTAAGGGTTCCTTCAAGT
ACGCCTGGGTTCTTGACAAGCTCAAGGCCGAGCGTGAGCGTGGTATCACCATCGATATCG
CTCTCTGGAAGTTCGAGACTCCTCGCTACTATGTCACCGTCATTGGTATGTTGTCGCTCT
TACT-CCGTTCTATATCTCCTATTACTAACACATCACATAGACGCTCCCGGTCACCGTGA
TTTCATCAAGAA-CTCGAG-ATGGTTT-TCCTCC-AAAGGAGCAAATCATGAACTGTATG
CTCTGGGTGCCTAATTGGGACGGTGTCATTCCTCAGCCCGCTATCTATAAGCCTCGTCCT
CGGTGGACTGGTAAGCAGCTTATCAGCATGGTCATCCCTAAGGAGGTAAGCCTGTTCAAT
GGTACGGATTCTGGTGAAAACGCCCCTCTTAAGGACGAGGGTCTTCTGATCCAAGCCGGC
CAACTGATGTATGGTCTTTTGACTAAGAAGAACATTGGTGCTGCTGCGGGCGGTATTGTG
CATATCAGCTACAACGAACTTGGCCCCGAAGGTGCGATGGCTTTCCTGAACGGTGTCCAG
CAGGTTGTCACCTACTGGCTTCTCAACAATGGTCATAGCATTGGTATTGGTGATACAATT
CCCGATGCGGCGACCATTGCTAAAGTCCAGGTGCACATTGACGAGGAAAAGGCTGAAGTT
GCTCGCTTGACAGCAATGGCCACAGCGAACGAGCTTGAGGCTCTACCAGGTATGAACGTT
-CGTGCAACCTTCGAAAACAAGGTCTCCATGGCTCTGAATCAGGCCCGTGATAAGGCTGG
TACCACAACACAGAAGAGTTTGAAGGATTCAAATAACGCTGTCACCATGGCTTCCTCAGG
TTCCAAGGGTT-CATCTATCAA-TATTTCTCAAATGACTGCGCTT-GTCGGTCAACAAAT
TGTT-GAAGGCAAGCGTATTCCTTTC-GGGTTCAAGTATCTCACATTACC-CCACCTCAA
CAAGGGACAGATACACCTTTGCTTCTACCCTTT-CACATTTGCGCCGAACCAATACTCCC
ATTGGACGAGATGGTAAATTGGCCAAGCCTCGACAGCTTCACAACACTCATTGGGGTTTG
GTGTGTCCCGCCGAAACGCCTGAGGGTCAAGCTTGTGGTCTGGTCAAGAACTTGTCTCTG
ATGTGTTATGTCAGTGTCGGCTCTCCTGCCGAACCTCTCATTGAATTCATGATCAACAGA
GGTATGGAAGTCGTTGAAGAGTACGAGCCGACAAGATATCCCCACGCTACAAAGATTTTC
GTCAACGGTAGCTGGGTTGGTGTTCACGCCGACCCCAAGCATCTTGTGAATCAGGTTTTG
GACACAAGACGAAAGTCGTACGTTCAATTCGAAGTATCACTTGTTCGTGATATCCGAGAC
CGCGAATTCAAGATCTTCTCAGATGCTGGTCGTGTCATGAGACCCGTCTTCACAGTCCAC
CAGGAGGATGACTATGAGAACAACATCACCAAAGGACAACTAGTGTTGACAAAGGAACAT
GTCAATAGGCTAGCCCAGGAGCAGGCAGAGCCACCGGCCAACCCCGAGGACAAGTTTGGA
TGGGATGGCTTGATTCGCGAAGGAGCTGTCGAGTATCTCGACGCTGAGGAAGAAGAGACA
GCCATGATTTGCATGACGCCAGAGGATCTCGAACTTT-ACCGTGAACAGAAGAA-TGATG
AAG-CTACACTCACGGAAGAAGAGAAA-CGGGCC-AAGGCAGAGGCAGA-GAAGAGGGAA
CAGGAAGAGGACC-GCAACAAGCGATTGAA-GACAAAGGTCAA-CCCCACAACTCACATG
-TACACA-CATT-GTGAGATTCACCCC-AGTATGATTCTCG-G-TATTTGTGCCA-GTAT
CATTCCTTT-CCCC--GATCACAAACCAGGTATGTAT----GTCCTTTGA--CCATTGAT
GGACTCAACT----
>CZ-3
-TCGAACTCTGGCA-GTCGA-CCACTGTGAGTACTACCCTTGACGATGAGCTTATCGGCC
ATCGTCAACCCGGCCAAGACCTGGCGGGG-GATTTCTC-AAAGAAAACATGCTGACATCG
CTTCACAGACCGGTCACTTGATCTACCAGTGCGGTGGTATCGACAAGCGAACCATCGAGA
AGTTCGAGAAGGTTAGTCACTTTTCCTTCTATCGCGCGTTCTTT-------------GCC
CATCGATTCCCCCCTAC-----GACTCGAAACGTACCCGCTACCCCGCTCGAGCCCAAAA
ATTTTGCGATACGACCGTAA--TTTTTTCTGGTGGGGCATTTACCCCGCCACTCGAGCG-
---GCGCGTTTCTGCCCTCT-CCCATTCCACAACCTCACTGAGCTCATCGTCACGTGTCA
AGCAGTCACTAACCATCCGACAATAGGAAGCCGCTGAGCTCGGTAAGGGTTCCTTCAAGT
ACGCCTGGGTTCTTGACAAGCTCAAGGCCGAGCGTGAGCGTGGTATCACCATCGATATCG
CTCTCTGGAAGTTCGAGACTCCTCGCTACTATGTCACCGTCATTGGTATGTTGTCGCTCT
TACT-CCGTTCTATATCTCCTATTACTAACACATCACATAGACGCTCCCGGTCACCGTGA
TTTCATCAAGAA-CTCGAG-ATGTTTT-CCTCCC-AAAGGAGCAAATCATGAACTGTATG
CTCTGGGTGCCTAATTGGGACGGTGTCATTCCTCAGCCCGCTATCTATAAGCCTCGTCCT
CGGTGGACTGGTAAGCAGCTTATCAGCATGGTCATCCCTAAGGAGGTAAGCCTGTTCAAT
GGTACGGATTCTGGTGAAAACGCCCCTCTTAAGGACGAGGGTCTTCTGATCCAAGCCGGC
CAACTGATGTATGGTCTTTTGACTAAGAAGAACATTGGTGCTGCTGCGGGCGGTATTGTG
CATATCAGCTACAACGAACTTGGCCCCGAAGGTGCGATGGCTTTCCTGAACGGTGTCCAG
CAGGTTGTCACCTACTGGCTTCTCAACAATGGTCATAGCATTGGTATTGGTGATACAATT
CCCGATGCGGCGACCATTGCTAAAGTCCAGGTGCACATTGACGAGGAAAAGGCTGAAGTT
GCTCGCTTGACAGCAATGGCCACAGCGAACGAGCTTGAGGCTCTACCAGGTATGAACGTT
-CGTGCAACCTTCGAAAACAAGGTCTCCATGGCTCTGAATCAGGCCCGTGATAAGGCTGG
TACCACAACACAGAAGAGTTTGAAGGATTCAAATAACGCTGTCACCATGGCTTCCTCAGG
TTCCAAGGGTT-CATCTATCAA-TATTTCTCAAATGACTGCGCTT-GTCGGTCAGCAAAT
TGTT-GAAGGCAAGCGTATTCCTTTC-GGTTTCAAGTATCGCACATTACC-CCACTTCAC
CAAGG-ACAGATACACCTTTGCTTCTACCCTTT-CACATTTGCGCCGAACCAATACTCCC
ATTGGACGAGATGGTAAATTGGCCAAGCCTCGACAGCTTCACAACACTCATTGGGGTTTG
GTGTGTCCCGCCGAAACGCCTGAGGGTCAAGCTTGTGGTCTGGTCAAGAACTTGTCTCTG
ATGTGTTATGTCAGTGTCGGCTCTCCTGCCGAACCTCTCATTGAATTCATGATCAACAGA
GGTATGGAAGTCGTTGAAGAGTACGAGCCGACAAGATATCCCCACGCTACAAAGATTTTC
GTCAACGGTAGCTGGGTTGGTGTTCACGCCGACCCCAAGCATCTTGTGAATCAGGTTTTG
GACACAAGACGAAAGTCGTACGTTCAATTCGAAGTATCACTTGTTCGTGATATCCGAGAC
CGCGAATTCAAGATCTTCTCAGATGCTGGTCGTGTCATGAGACCCGTCTTCACAGTCCAC
CAGGAGGATGACTATGAGAACAACATCACCAAAGGACAACTAGTGTTGACAAAGGAACAT
GTCAATAGGCTAGCCCAGGAGCAGGCAGAGCCACCGGCCAACCCCGAGGACAAGTTTGGA
TGGGATGGCTTGATTCGCGAAGGAGCTGTCGAGTATCTCGACGCTGAGGAAGAAGAGACA
GCCATGATTTGCATGACGCCAGAGGATCTCGAACTTT-ACCGTGAACAGAAGAA-TGATG
AAG-CTACACTCACGGAAGAAGAGAGA-CGGGCC-AAGGCAGAGGCAGA-GAAGAGGGAA
CAGGAAGAGGACC-GCAACAAGCGATTGAA-GACAAAGGTCAA-CCCCACAACTCACATG
-TACACA-CATT-GTGAGATTCACCCC-AGTATGATTCTCG-G-TATTTGTGCCA-GTAT
CATTCCTTT-CCCC--GATCACAA-CCAGGTATGTAT----GTCCTTTGA--CCATTGAT
GGACTCAACT----
>GA-2
-TCGA-CTCTGGCA-GTCGA-CCACTGTGAGTACTACCCTCGACGATGAGCTTATCTGTC
ATCGTGATCCTGACCAAGATCTGGCGGGG-TATATCTCAGAAGACAATATGCTGACATCG
CTTCACAGACCGGTCACTTGATCTACCAGTGCGGTGGTATCGACAAGCGAACCATCGAGA
AGTTCGAGAAGGTTAGTCACTTTCCCTTCGATCGCGCGTCCTTT-------------GCC
CACCGATTT-CCCTTAC-----GATTCGAAACGTGCCTGCTACCCCGCTCGAGACCAAAA
ATTTTGCGATATGACCGTAA--TTTTTTTTGGTGGGGCATTTACCCCGCCACTCGAGTGA
TGGGCGCGTTTT-GCCCTGT-CCTGT-CCACAACCTCAATGAGCGCATTGTCACGTGTC-
-----AAACTAACCATTCGACAATAGGAAGCCGCTGAGCTCGGTAAGGGTTCCTTCAAGT
ACGCCTGGGTTCTTGACAAGCTCAAGGCCGAGCGTGAGCGTGGTATCACCATCGATATTG
CTCTCTGGAAGTTCGAGACTCCTCGCTACTATGTCACCGACATTGGAATGTTGTCGCTCA
TGCT-TCATTCTA--CTTATTCATACTAACATATCATTCAGACGCTCCCGGTCACCGTGA
TTTCATCAAGAA-CTCGAG-ATGTTTT-CCTCA-CAAAGGAGCAAATCATGAACTGTATG
CTCTGGGTGCCTAATTGGGACGGTGTCATTCCTCAGCCCGCTATCTATAAGCCTCGTCCT
CGGTGGACTGGTAAGCAGCTTATCAGCATGGTCATCCCTAAGGAGGTAAGCCTGTTCAAT
GGTACGGATTCTGGTGAAAACGCCCCTCTTAAGGACGAGGGTCTTCTGATCCAAGCCGGC
CAACTGATGTATGGTCTTTTGACTAAGAAGAACATTGGTGCTGCTGCGGGCGGTATTGTG
CATATCAGCTACAACGAACTTGGCCCCGAAGGTGCGATGGCTTTCCTGAACGGTGTCCAG
CAGGTTGTCACCTACTGGCTTCTCAACAATGGTCATAGCATTGGTATTGGTGATACAATT
CCCGATGCGGCGACCATTGCTAAAGTCCAGGTGCACATTGACGAGGAAAAGGCTGAAGTT
GCTCGCTTGACAGCAATGGCCACAGCGAACGAGCTTGAGGCTCTACCAGGTATGAACGTT
-CGTGCAACCTTCGAAAACAAGGTCTCCATGGCTCTGAATCAGGCCCGTGATAAGGCTGG
TACCACAACACAGAAGAGTTTGAAGGATTCAAACAACGCTGTCACCATGGCTTCCTCAGG
TTCCAAGGGTTTCATCTATCAAATATTTCTCAAATGACTGCGCTTTGTCGGTCAGCAAAT
TGTTTGAAGGCAAGCGTATTCCTTTTCGGTTTCAGTATTCGCACATTACC-CCACTTCAC
CCAAGGACAGATATACTTTCGCCTCTACTCTTT-CACATTTGCGCCGAACCAACACTCCC
ATTGGACGAGATGGTAAATTAGCCAAGCCTCGACAGCTTCACAATACTCATTGGGGTCTG
GTCTGTCCTGCCGAAACGCCTGAGGGTCAAGCTTGTGGTCTGGTCAAAAACTTGTCCCTG
ATGTGCTATGTCAGTGTCGGCTCTCCAGCCGAACCTCTCATCGAATTCATGATCAACAGA
GGTATGGAAGTCGTTGAGGAGTACGAGCCGACAAGATATCCCCACGCTACAAAGATTTTC
GTTAACGGTAGCTGGGTTGGTGTTCACGCCGACCCCAAGCATCTCGTGAATCAGGTTTTG
GACACAAGACGAAAGTCGTACGTCCAGTTCGAAGTATCGCTTGTTCGTGATATCCGAGAC
CGTGAATTCAAGATCTTCTCAGATGCTGGTCGTGTCATGAGACCTGTCTTCACAGTCCAC
CAGGAGGATGACTATGAGAACAACATCACCAAGGGACAACTAGTGTTGACGAAGGAACAT
GTCAACAGGCTAGCGCAAGAGCAGGCAGAGCCACCTGCCAACCCCGCGGACAAGTTTGGA
TGGGATGGCTTGATTCGCGAAGGAGCTGTCGAGTATCTCGATGCCGAGGAAGAAGAGACA
GCCATGATTTGCATGACGCCAGAGGATCTCGAACTTT-ATCGTGAGCAAAAGAA-TGATG
AGG-CCACACTCACAGAAGAAGAGAAA-CGAGCC-AAGGCAGAGGCAGA-GAAGAGGGAA
CAGGAAGAGGACC-GCAACAAGCGATTGAA-GACAAAGGTCAACCCC-ACAACTCACATG
-TACACA-CATT-GCGAGATTCACCCCAGCATG-ATTCTC--GGTATCTGTGCCA-GTAT
CATTCCTTTCCCC---GATCACAACCAGGT-ATGTAT----GTCCTAT--GACCATGC-A
TGG-ACTCAACT--
>HB-1
-TCGA-CTCTGGCAAGTCGA-CCACTGTGAGTACTACCCTTGACGATGAGCTTATCGGCC
ATCGTAAACCCGGCCAAGACCTGGCGGGG-GATTTCTC-AAAGAAAACATACTGATATCG
CTTCACAGACCGGTCACTTGATCTACCAGTGCGGTGGTATCGACAAGCGAACCATCGAGA
AGTTCGAGAAGGTTAGTCACTTTTCCTTCTATCGCGCGTTCTTT-------------GCC
CATCGATTCCCCCCTAC-----GACTCGAAAGGTACCCGCTACCCCGCTCGAGCCCAAAA
ATTTTGCGATACGACCGTAA--TTTTTTCTGGTGGGGCATTTACCCCGCCACTCGAGCG-
---GCGCGTTTCTGCCCTCT-CCCATTCCACAACCTCACTGAGCTCATCGTCACGTGTCG
AGCAGTCACTAACCATCCGACAATAGGAAGCCGCTGAGCTCGGTAAGGGTTCCTTCAAGT
ACGCCTGGGTTCTTGACAAGCTCAAGGCCGAGCGTGAGCGTGGTATCACCATCGATATCG
CTCTCTGGAAGTTCGAGACTCCTCGCTACTATGTCACCGTCATTGGTATGTTGTCGCTCT
TACT-CCGTTCTATATCTCCTATTACTAACACATCACATAGACGCTCCCGGTCACCGTGA
TTTCATCAAGAA-CTCGAG-ATGTTTT-CCTC-C-AAAGGAGCAAATCATGAACTGTATG
CTCTGGGTGCCTAACTGGGACGGTGTCATTCCTCAGCCTGCTATCTATAAGCCTCGTCCT
CGGTGGACTGGTAAGCAGCTCATCAGCATGGTTATCCCTAAGGAGGTTAGCCTGTTCAAC
GGTACGGATTCTGGTGAAAACGCCCCTCTTAAGGATGAGGGTCTTCTGATCCAAGCCGGC
CAACTGATGTATGGTCTTTTGACTAAGAAGAACATTGGTGCTGCCGCGGGCGGCATTGTG
CATATCAGCTACAACGAACTTGGCCCTGAAGGTGCGATGGCTTTCTTGAACGGTGTCCAG
CAGGTTGTCACCTACTGGCTTCTCAACAATGGTCATAGCATTGGTATTGGTGATACAATT
CCCGATGCGGCAACCATTGCTAAAGTTCAGGTACATATTGATGAGGAAAAGGCTGAAGTT
GCTCGCTTGACAGCAATGGCCACAGCGAATGAGCTTGAGGCCCTACCTGGTATGAACGTT
-CGTGCGACCTTCGAAAACAAGGTCTCCATGGCTCTGAACCAGGCCCGTGATAAAGCTGG
TACCACAACACAGAAGAGTTTGAAGGATTCAAACAACGCTGTCACCATGGCTTCCTCAGG
TTCCAAGGGTT-CATCTATCAA-TATTTCTCAGATGACTGCGCTT-GTCGGTCAGCAAAT
CGTC-GAAGGCAAGCGTATTCCGTTTTGGTTTCAAGTATCGCACATTACCCTCACTTCAC
CAAAGGACAGATACACCTTTGCTTCTACCCTTT-CACATTTGCGCCGAACCAATACTCCC
ATTGGACGAGATGGTAAATTGGCCAAGCCTCGACAGCTTCACAACACTCATTGGGGTTTG
GTGTGTCCCGCCGAAACGCCTGAGGGTCAAGCTTGTGGTCTGGTCAAGAACTTGTCTCTG
ATGTGTTATGTCAGTGTCGGCTCTCCTGCCGAACCTCTCATTGAATTCATGATCAACAGA
GGTATGGAAGTCGTTGAAGAGTACGAGCCGACAAGATATCCCCACGCTACAAAGATTTTC
GTCAACGGTAGCTGGGTTGGTGTTCACGCCGACCCCAAGCATCTTGTGAATCAGGTTTTG
GACACAAGACGAAAGTCGTACGTTCAATTCGAAGTATCACTTGTTCGTGATATCCGAGAC
CGCGAATTCAAGATCTTCTCAGATGCTGGTCGTGTCATGAGACCCGTCTTCACAGTCCAC
CAGGAGGATGACTATGAGAACAACATCACCAAAGGACAACTAGTGTTGACAAAGGAACAT
GTCAATAGGCTAGCCCAGGAGCAGGCAGAGCCACCGGCCAACCCCGAGGACAAGTTTGGA
TGGGATGGCTTGATTCGCGAAGGAGCTGTCGAGTATCTCGACGCTGAGGAAGAAGAGACA
GCCATGATTTGCATGACGCCAGAGGATCTCGAACTTT-ACCGTGAACAGAAGAA-TGATG
AAG-CTACACTCACGGAAGAAGAGAAA-CGGGCC-AAGGCAGAGGCAGA-GAAGAGGGAA
CAGGAAGAGGACC-GCAACAAGCGATTGAA-GACAAAGGTCAACCCC-ACAACTCACATG
-TACACA-CATT-GTGAGATTCACCCC-AGTATGATTCTCG-G-TATTTGTGCCA-GTAT
CATTCCTTT-CCCC--GATCACAACC-AGGTATGTAT----GTCCTTTTGA-CCATT-GA
TGG-ACT-CAACT-
>HB-2
-TCGA-CTCTGGCAAGTCGA-CCACTGTGAGTACCACCG--------------------C
ATCCCAACCCCG-CCGACACTTGGCGGGG-TAGTTTCAAATTTCCAATGTGCTGACATAC
TTTGATAGACCGGTCACTTGATCTACCAGTGCGGTGGTATCGACAAGCGAACCATCGAGA
AGTTCGAGAAGGTTGGTCTCATTTTCCTCGATCGCGCGCCCTTTTCCCTTTCGAAATATC
ATTCGAATCGCCCTCACACGACGACTCGATACGCGCCTGTTACCCCGCTCGAGGTCAAAA
ATTTTGCGGCTTTGTCGTAATTTTTTTCCCGGTGGGGCTCATACCCCGCCACTCGAGCG-
---ACAGGCGCCTGCCCTCTTCCCACAAACCATTCCCTGGGCACTCATCATCACGTGTCA
ACCAGTCACTAACCACCTGTCAATAGGAAGCCGCCGAGCTCGGTAAGGGTTCCTTCAAGT
ACGCCTGGGTTCTTGACAAGCTCAAAGCCGAGCGTGAGCGTGGTATCACCATTGATATCG
CCCTCTGGAAGTTCGAGACTCCTCGCTACTATGTCACCGTCATTGGTATGTTGTCACCAC
TGCTGTCATCACA----TTCTCATACTAACATGGCTATCAGACGCTCCCGGTCACCGTGA
TTTCATCAAGAA-CTCGAG-ATG--TTTTCCTCACCAAGGAGCAGATCATGAACTGCATG
CTTTGGGTCCCTAACTGGGATGGTGTCATTCCCCAGCCAGCTATTTACAAGCCCCGCCCT
CGCTGGACTGGTAAGCAGCTCATCAGCATGGTTATCCCTAAGGAGGTTACCATTTTCAAC
GGTACCGACTCTGGCGAAAGTGCCCCTCTTAAGGACGAGGGTCTCTTGATTCAGGCCGGT
CAATTGATGTATGGCCTTCTTACAAAGAAGAGTGTTGGTGCTTCTGCCGGCGGTATTGTG
CATATCAGCTACAATGAGTTGGGACCCGAGGGTGCCATGGCTTTCCTGAACGGAGTGCAG
CAAGTTGTCACATACTGGCTTCTACAGAACGGTCACAGTATTGGTATCGGTGACACGATT
CCCGATGCGGTGACCATCGCCAAGGTTCAGGCGCACATTGACGATGAGAAGGCCGAGGTC
GCTCGCTTGACGGCGATGGCTACTGCCAACGAGCTTGAGGCTCTGCCTGGTATGAACGTT
-CGAGCGACTTTCGAAAACAAGGTCTCTATGGCTCTCAACCAGGCCCGTGACAAGGCTGG
TACCACAACACAGAAGAGTTTGAAGGATTCAAACAATGCTGTCACCATGGCTTCTTCAGG
TTCCAAGGGTT-CTTCTATCAA-CATTTCGCAAATGACTGCGCTT-GTCGGTCAACAAAT
CGTC-GAAGGAAAGCGCATTCCCTTT-GGTTTCAAGTATCGTACTCTGCC-TCATTTCAC
CAAGGA-CAGATATACATTTGCTTCCACTCTCT-CGCATTTGCGACGTACCAATACGCCC
ATTGGACGTGATGGTAAGCTTGCGAAACCTCGCCAGCTGCACAACACTCACTGGGGCTTG
GTGTGCCCTGCTGAGACGCCTGAAGGTCAGGCTTGTGGTCTGGTCAAGAACTTGTCGCTT
ATGTGTTATGTAAGCGTGGGCTCACCAGGCGAGCCTTTGATCGATTTTATGGTCAGCCGA
GGTATGGAAGTCGTTGAGGAGTACGAGCCGACAAGATACCCTCACGCAACCAAGGTTTTC
GTTAACGGTAGCTGGGTCGGTGTTCACCCTGAGCCTAGGGCATTGGTGAACAGCGTTTTG
GAAACACGACGAAAGTCTTATCTCCAGTTCGAAGTCTCTCTTGTTCGTGATATCAGAGAC
CGCGAATTCAAGATCTTCTCCGACGCAGGCCGTGTCATGAGACCAGTCTTTACAGTGCAA
CAAGAGGATGACTACGAGACTGGCCTTACTAAAGGACAGCTAGTATTGACAAAGGATCTC
GTGAATAAGATTGCCCAAGAGCAGGCAGAGCCACCTTCCGATCCATCAGAGAGGATTGGT
TGGCAGGGACTGATTCGTTCTGGAGCTGTCGAGTACATTGATGCCGAAGAGGAGGAGACT
GCTATGATTTGCATGACGCCTGAAGATCTCGAAATCT-ATCGTGAACAGAAGCG-TGATG
AAG-TCAACCTAACAGAAGAAGAGAAG-CAGGCC-AAGTTGGAGGCAGA-GAAGAGGGAA
CAGGAGGAAGAGC-GCAACAAGCGCTTAAA-GACAAAGG-TCAATCCGACAACTCACATG
-TACACG-CATT-GTGAGATTCATCCCAGTATG-ATTCTGG-G-CATTTGTGCCA-GTAT
CATTCCTTTCCCC---GATCAC-AACCACGTATGTGTCATCCCCC--TTGATTAAGTTGA
GCGCGACT------
>HB-3
-TCGA-CTCTGGCGAGTCGA-CCACTGTGAGTACTACCCTTGACGATGAGCTTATCGGCC
ATCGTAAACCCGGCCAAGACCTGGCGGGG-GATTTCTC-AAAGAAAACATACTGATATCG
CTTCACAGACCGGTCACTTGATCTACCAGTGCGGTGGTATCGACAAGCGAACCATCGAGA
AGTTCGAGAAGGTTAGTCACTTTTCCTTCTATCGCGCGTTCTTT-------------GCC
CATCGATTCCCCCCTAC-----GACTCGAAACGTACCCGCTACCCCGCTCGAGCCCAAAA
ATTTTGCGATACGACCGTAA--TTTTTTCTGGTGGGGCATTTACCCCGCCACTCGAGCG-
---GCGCGTTTCTGCCCTCT-CCCATTCCACAACCTCACTGAGCTCATCGTCACGTGTCA
AGCAGTCACTAACCATCCGACAATAGGAAGCCGCTGAGCTCGGTAAGGGTTCCTTCAAGT
ACGCCTGGGTTCTTGACAAGCTCAAGGCCGAGCGTGAGCGTGGTATCACCATCGATATCG
CTCTCTGGAAGTTCGAGACTCCTCGCTACTATGTCACCGTCATTGGTATGTTGTCGCTCT
TACT-CCGTTCTATATCTCCTATTACTAACACATCACATAGACGCTCCCGGTCACCGTGA
TTTCATCAAGAA-CTCGAG-ATGTTTTTCCTCACCAAAGGAGCAA-TCATGAACTGTATG
CTCTGGGTGCCTAACTGGGACGGTGTCATTCCTCAGCCTGCTATCTATAAGCCTCGTCCT
CGGTGGACTGGTAAGCAGCTCATCAGCATGGTTATCCCTAAGGAGGTTAGCCTGTTCAAC
GGTACGGATTCTGGTGAAAACGCCCCTCTTAAGGATGAGGGTCTTCTGATCCAAGCCGGC
CAACTGATGTATGGTCTTTTGACTAAGAAGAACATTGGTGCTGCCGCGGGCGGCATTGTG
CATATCAGCTACAACGAACTTGGCCCTGAAGGTGCGATGGCTTTCTTGAACGGTGTCCAG
CAGGTTGTCACCTACTGGCTTCTCAACAATGGTCATAGCATTGGTATTGGTGATACAATT
CCCGATGCGGCAACCATTGCTAAAGTTCAGGTACATATTGATGAGGAAAAGGCTGAAGTT
GCTCGCTTGACAGCAATGGCCACAGCGAATGAGCTTGAGGCCCTACCTGGTATGAACGTT
-CGTGCGACCTTCGAAAACAAGGTCTCCATGGCTCTGAACCAGGCCCGTGATAAAGCTGG
TACCACAACACAGAAGAGTTTGAAGGATTCAAACAACGCTGTCACCATGGCTTCCTCAGG
TTCCAAGGGTT-CATCTATCAA-TATTTCTCAGATGACTGCGCTT-GTCGGTCAGCAAAT
CGTC-GAAGGCAAGCGTATTCCGTTT-GGTTTCAAGTATCGCACATTACC-TCACTTCAC
CAAGGA-CAGATACACCTTTGCTTCTACCCTTT-CACATTTGCGCCGAACCAATACTCCC
ATTGGACGAGATGGTAAATTGGCCAAGCCTCGACAGCTTCACAACACTCATTGGGGTTTG
GTGTGTCCCGCCGAAACGCCTGAGGGTCAAGCTTGTGGTCTGGTCAAGAACTTGTCTCTG
ATGTGTTATGTCAGTGTCGGCTCTCCTGCCGAACCTCTCATTGAATTCATGATCAACAGA
GGTATGGAAGTCGTTGAAGAGTACGAGCCGACAAGATATCCCCACGCTACAAAGATTTTC
GTCAACGGTAGCTGGGTTGGTGTTCACGCCGACCCCAAGCATCTTGTGAATCAGGTTTTG
GACACAAGACGAAAGTCGTACGTTCAATTCGAAGTATCACTTGTTCGTGATATCCGAGAC
CGCGAATTCAAGATCTTCTCAGATGCTGGTCGTGTCATGAGACCCGTCTTCACAGTCCAC
CAGGAGGATGACTATGAGAACAACATCACCAAAGGACAACTAGTGTTGACAAAGGAACAT
GTCAATAGGCTAGCCCAGGAGCAGGCAGAGCCACCGGCCAACCCCGAGGACAAGTTTGGA
TGGGATGGCTTGATTCGCGAAGGAGCTGTCGAGTATCTCGACGCTGAGGAAGAAGAGACA
GCCATGATTTGCATGACGCCAGAGGATCTCGAACTTT-ACCGTGAACAGAAGAA-TGATG
AAG-CTACACTCACGGAAGAAGAGAAA-CGGGCC-AAGGCAGAGGCAGA-GAAGAGGGAA
CAGGAAGAGGACC-GCAACAAGCGATTGAA-GACAAAGGTCAAACCCCACAACTCACATG
-TACACA-CATT-GTGAGATTCACCCCCAGTATGATTCTCG-G-TATTTGTGCCA-GTAT
CATTCCTTTTCCCC--GATCACAACC-AG-TATGTAT----GTCCTTTGA--CCATT-GA
TGG-ACT-CAACT-
>HBXY-1
-TCGA-CTCTGGCAAGTCGA-CCACTGTGAGTACTACCCTTGACGATGAGCTTATCGGCC
ATCGTAAACCCGGCCAAGACCTGGCGGGG-GATTTCTC-AAAGAAAACATGCTGACATCG
CTTCACAGACCGGTCACTTGATCTACCAGTGCGGTGGTATCGACAAGCGAACCATCGAGA
AGTTCGAGAAGGTTAGTCACTTTTCCTTCTATCGCGCGTTCTTT-------------GCC
CATCGATTCCCCCCTAC-----GACTCGAAACGTACCCGCTACCCCGCTCGAGCCCAAAA
ATTTTGCGATACGACCGTAA--TTTTTTCTGGTGGGGCATTTACCCCGCCACTCGAGCG-
---GCGCGTTTCTGCCCTCT-CCCATTCCACAACCTCACTGAGCTCATCGTCACGTGTCA
AGCAGTCACTAACCATCCGACAATAGGAAGCCGCTGAGCTCGGTAAGGGTTCCTTCAAGT
ACGCCTGGGTTCTTGACAAGCTCAAGGCCGAGCGTGAGCGTGGTATCACCATCGATATCG
CTCTCTGGAAGTTCGAGACTCCTCGCTACTATGTCACCGTCATTGGTATGTTGTCGCTCT
TACT-CCGTTCTATATCTCCTATTACTAACACATCACATAGACGCTCCCGGTCACCGTGA
TAAAATCAAGAA-CTCGAG-ATGTTTT-CCTCAC-AAAGGAGCAA-TCATGAACTGTATG
CTCTGGGTGCCTAACTGGGACGGTGTCATTCCTCAGCCTGCTATCTATAAGCCTCGTCCT
CGGTGGACTGGTAAGCAGCTCATCAGCATGGTTATCCCTAAGGAGGTTAGCCTGTTCAAC
GGTACGGATTCTGGTGAAAACGCCCCTCTTAAGGATGAGGGTCTTCTGATCCAAGCCGGC
CAACTGATGTATGGTCTTTTGACTAAGAAGAACATTGGTGCTGCCGCGGGCGGCATTGTG
CATATCAGCTACAACGAACTTGGCCCTGAAGGTGCGATGGCTTTCTTGAACGGTGTCCAG
CAGGTTGTCACCTACTGGCTTCTCAACAATGGTCATAGCATTGGTATTGGTGATACAATT
CCCGATGCGGCAACCATTGCTAAAGTTCAGGTACATATTGATGAGGAAAAGGCTGAAGTT
GCTCGCTTGACAGCAATGGCCACAGCGAATGAGCTTGAGGCCCTACCTGGTATGAACGTT
-CGTGCGACCTTCGAAAACAAGGTCTCCATGGCTCTGAACCAGGCCCGTGATAAAGCTGG
TACCACAACACAGAAGAGTTTGAAGGATTCAAACAACGCTGTCACCATGGCTTCCTCAGG
TTCCAAGGGTT-CATCTATCAA-TATTTCTCAGATGACTGCGCTT-GTCGGTCAGCAAAT
CGTC-GAAGGCAAGCGTATTCCGTTT-GGTTTCAAGTATCGCACATTACC-TCACTTCAC
CAAGGA-CAGATACACCTTTGCTTCTACCCTTT-CACATTTGCGCCGAACCAATACTCCC
ATTGGACGAGATGGTAAATTGGCCAAGCCTCGACAGCTTCACAACACTCATTGGGGTTTG
GTGTGTCCCGCCGAAACGCCTGAGGGTCAAGCTTGTGGTCTGGTCAAGAACTTGTCTCTG
ATGTGTTATGTCAGTGTCGGCTCTCCTGCCGAACCTCTCATTGAATTCATGATCAACAGA
GGTATGGAAGTCGTTGAAGAGTACGAGCCGACAAGATATCCCCACGCTACAAAGATTTTC
GTCAACGGTAGCTGGGTTGGTGTTCACGCCGACCCCAAGCATCTTGTGAATCAGGTTTTG
GACACAAGACGAAAGTCGTACGTTCAATTCGAAGTATCACTTGTTCGTGATATCCGAGAC
CGCGAATTCAAGATCTTCTCAGATGCTGGTCGTGTCATGAGACCCGTCTTCACAGTCCAC
CAGGAGGATGACTATGAGAACAACATCACCAAAGGACAACTAGTGTTGACAAAGGAACAT
GTCAATAGGCTAGCCCAGGAGCAGGCAGAGCCACCGGCCAACCCCGAGGACAAGTTTGGA
TGGGATGGCTTGATTCGCGAAGGAGCTGTCGAGTATCTCGACGCTGAGGAAGAAGAGACA
GCCATGATTTGCATGACGCCAGAGGATCTCGAACTTT-ACCGTGAACAGAAGAA-TGATG
AAG-CTACACTCACGGAAGAAGAGAAA-CGGGCC-AAGGCAGAGGCAGA-GAAGAGGGAA
CAGGAAGAGGACC-GCAACAAGCGATTGAA-GACAAAGGTCAA-CCCCACAACTCACATG
-TACACA-CATT-GTGAGATTCACCCC-AGTATGATTCTCG-G-TATTTGTGCCA-GTAT
CATTCCTTTCCCC---GATCACAACCAGG-TATGTAT----GTCCTTT-GA-CCATT-GA
TGG-ACT-CAACT-
>HC-1
-TCGA-CTCTGGCAAGTCGA-CCACTGTGAGTACTACCCTGGACGATGAGCTTATCTGCC
ATCGTGATCCTGACCAAGATCTGGCGGGG-TACATCTTGGAAGACAATATGCTGACATCG
CTTCACAGACCGGTCACTTGATCTACCAGTGCGGTGGTATCGACAAGCGAACCATCGAGA
AGTTCGAGAAGGTTAGTCACTTTCCCTTCGATCGCGCGTCCTCT-------------GCC
CACCGATTT-CACTTGC-----GATTCGAAACGTGCCTGCTACCCCGCTCGAGACCAAAA
ATTTTGCGATATGACCGTAA--TTTTTTT-GGTGGGGCATTTACCCCGCCACTCGAGCGA
TGGGCGCGTTTTTGCCCTTT-CCTGT-CCACAACCTCAATGAGCGCATTGTCACGTGTCA
AGCAGCGACTAACCATTCGACAATAGGAAGCCGCTGAGCTCGGTAAGGGTTCCTTCAAGT
ACGCCTGGGTTCTTGACAAGCTCAAGGCCGAGCGTGAGCGTGGTATCACCATCGATATTG
CTCTCTGGAAGTTCGAGACTCCTCGCTACTATGTCACCGTCATTGGTATGTTGTCGCTCA
TACT-TCATCCTA--CTTCCTCATACTAACACATCATTCAGACGCTCCCGGTCACCGTGA
TTTCATCAAGAA-CTCGAG-ATGTTTT-CCTCA-CAAAGGAGCAGATCATGAACTGTATG
CTCTGGGTGCCTAATTGGGACGGTGTCATTCCTCAGCCCGCTATCTATAAGCCTCGTCCT
CGGTGGACTGGTAAGCAGCTTATCAGCATGGTCATCCCTAAGGAGGTAAGCCTGTTCAAT
GGTACGGATTCTGGTGAAAACGCCCCTCTTAAGGACGAGGGTCTTCTGATCCAAGCCGGC
CAACTGATGTATGGTCTTTTGACTAAGAAGAACATTGGTGCTGCTGCGGGCGGTATTGTG
CATATCAGCTACAACGAACTTGGCCCCGAAGGTGCGATGGCTTTCCTGAACGGTGTCCAG
CAGGTTGTCACCTACTGGCTTCTCAACAATGGTCATAGCATTGGTATTGGTGATACAATT
CCCGATGCGGCGACCATTGCTAAAGTCCAGGTGCACATTGACGAGGAAAAGGCTGAAGTT
GCTCGCTTGACAGCAATGGCCACAGCGAACGAGCTTGAGGCTCTACCAGGTATGAACGTT
-CGTGCAACCTTCGAAAACAAGGTCTCCATGGCTCTGAATCAGGCCCGTGATAAGGCTGG
TACCACAACACAGAAGAGTTTGAAGGATTCAAACAACGCTGTCACCATGGCTTCCTCAGG
TTCCAAGGGTT-CATCTATCAA-TATTTCTCAAATGACTGCGCTT-GTCGGTCAGCAAAT
TGTT-GAAGGCAAGCGTATTCCTTT-CGGTTTCAAGTATCGCACATTACC-TCACTT-CA
CCAAGGACAGATATACCTTCGCCTCTACTCTTT-CACATTTGCGCCGAACCAATACTCCC
ATTGGACGAGATGGTAAATTGGCCAAGCCCCGACAGCTTCACAATACTCACTGGGGTTTG
GTGTGTCCCGCCGAAACGCCTGAGGGTCAAGCTTGTGGTCTGGTCAAAAACTTGTCTCTG
ATGTGTTATGTCAGTGTCGGCTCTCCAGCCGATCCTCTCATTGAATTCATGATCAACAGA
GGTATGGAAGTCGTTGAGGAGTACGAGCCGACAAGATATCCCCACGCTACAAAGATTTTC
GTCAACGGTAGCTGGGTTGGTGTTCACGCCGACCCCAAGCATCTCGTGAATCAGGTTTTG
GACACAAGACGAAAGTCGTACGTCCAGTTCGAAGTATCACTTGTTCGTGATATTCGAGAC
CGTGAATTCAAGATCTTCTCAGATGCTGGTCGTGTCATGAGACCTGTCTTCACAGTCCAT
CAGGAGGATGACTACGAGAACAACATCACCAAGGGACAACTAGTGTTGACAAAGGAACAT
GTCAACAGGCTAGCGCAAGAGCAGGCAGAGCCACCTGCCAACCCCGCTGACAAGTTTGGA
TGGGATGGCTTGATTCGCGAAGGAGCTGTCTAGTATCTCGACGCCGAGGAAGAAGAGACA
GCCATGATTTGCATGACGCCAGAGGATCTCGAACTTT-ACCGTGAGCAAAAGAA-TGATG
AAG-CTACACTCACGGAAGAGGAGAAA-CTGGCC-AAGGCTGATGCAGA-GAAGAGGGAA
CAGGAGGAGGACC-GCAACAAGCGATTGAA-GACAAAGGTCCACCCC-ACAACTCACATG
-TACACA-CATT-GCGAGATTCACCCCAGTATG-ATTCTC--GGTATCTGTGCCA-GTAT
CATTCCCTTTCCCC--GATCACAACCATGTTATGTAT----GTCCTAT---GACATGC-A
TGG-ACTCAAACT-
>HC-2
-TCGA-CTCTGGCAAGTCGA-CCACTGTGAGTACCACCA--------------------C
ATCCCAACCCCG-CCGACACTTGGCGGGG-TAGTTTCAAATTTCCAACGTGCTGACATAC
TTTGATAGACCGGTCACTTGATCTACCAGTGCGGTGGTATCGACAAGCGAACCATCGAGA
AGTTCGAGAAGGTTGGTCTCATTTTCCTCGATCGCGCGCCTTTTTCCCTTTCGAAATATC
ATTCGAATCGCCCTCACACGACGACTCGATACGCGCCTGTTACCCCGCTCGAGGTCAAAA
ATTTTGCGGCTTTGTCGTAAATTTTTTTCTGGTGGGGCTCATACCCCGCCACTCGAGCG-
---ACAGGCGTTTGCCCTCTTCCCACAAACCATTCCCTGGGCGCTCATCATCACGTGTCA
ACCAGTCACTAACCACCTGTCAATAGGAAGCCGCCGAGCTCGGTAAGGGTTCCTTCAAGT
ACGCCTGGGTTCTTGACAAGCTCAAAGCCGAGCGTGAGCGTGGTATCACCATTGATATCG
CCCTCTGGAAGTTCGAGACTCCTCGCTACTATGTCACCGTCATTGGTATGTTGTCACCAC
TGCTGTCATCACA----TTCTCATACTAACATGGCTATCAGACGCTCCCGGTCACCGTGA
TTTCATCAAGAA-CTCGAG-ATG--TTTTCCTCACCAAGGAGCAGATCATGAACTGCATG
CTTTGGGTCCCTAACTGGGATGGTGTCATTCCCCAGCCAGCTATTTACAAGCCCCGCCCT
CGCTGGACTGGTAAGCAGCTCATCAGCATGGTTATCCCTAAGGAGGTTACCATTTTCAAC
GGTACCGACTCTGGCGAAAGTGCCCCTCTTAAGGACGAGGGTCTCTTGATTCAGGCCGGT
CAATTGATGTATGGTCTTCTTACAAAGAAGAGTGTTGGTGCTTCTGCCGGCGGTATTGTG
CATATCAGCTACAATGAGTTGGGACCCGAGGGTGCCATGGCTTTCCTGAACGGAGTGCAG
CAAGTTGTCACATACTGGCTTCTACAGAACGGTCACAGTATTGGTATCGGTGACACGATT
CCCGATGCGGTGACCATCGCCAAGGTTCAGGCGCACATTGACGATGAGAAGGCCGAGGTC
GCTCGCTTGACGGCGATGGCTACTGCCAACGAGCTTGAGGCTCTGCCTGGTATGAACGTT
-CGAGCGACTTTCGAAAACAAGGTCTCTATGGCTCTCAACCAGGCCCGTGACAAGGCTGG
TACCACAACACAGAAGAGTTTGAAGGATTCAAACAATGCTGTCACCATGGCTTCTTCAGG
TTCCAAGGGTT-CTTCTATCAA-CATTTCGCAAATGACTGCGCTT-GTCGGTCAACAAAT
CGTC-GAAGGAAAGCGCATTCCCTTT-GGTTTCAAGTATCGTACTCTGCC-TCATTTCAC
CAAGGA-CAGATATACATTTGCTTCCACTCTCT-CGCATTTGCGACGTACCAATACGCCC
ATTGGACGTGATGGTAAGCTTGCGAAACCTCGCCAGCTGCACAACACTCACTGGGGCTTG
GTGTGCCCTGCTGAGACGCCTGAAGGTCAGGCTTGTGGTCTGGTCAAGAACTTGTCGCTT
ATGTGCTATGTAAGCGTGGGCTCACCAGGCGAGCCTTTGATCGATTTTATGGTCAGCCGA
GGTATGGAAGTCGTTGAGGAGTACGAGCCGACAAGATACCCTCACGCAACCAAGGTTTTC
GTTAACGGTAGCTGGGTCGGTGTTCACCCTGAGCCTAGGGCATTGGTGAACAGCGTTTTG
GAAACACGACGAAAGTCTTATCTCCAGTTCGAAGTCTCTCTTGTTCGTGATATCAGAGAC
CGCGAATTCAAGATCTTCTCCGACGCAGGCCGTGTCATGAGACCAGTCTTTACAGTGCAA
CAAGAGGATGACTACGAGACTGGCCTTACTAAAGGACAGCTAGTATTGACAAAGGATCTC
GTGAATAAGATTGCCCAAGAGCAGGCAGAGCCACCTTCCGATCCATCAGAGAGGATTGGT
TGGCAGGGACTGATTCGTTCTGGAGCTGTCGAGTACATTGATGCCGAAGAGGAGGAGACT
GCTATGATTTGCATGACGCCTGAAGATCTCGAAATCT-ATCGTGAACAGAAGCG-TGATG
AAG-TCAACCTAACAGAAGAAGAGAAG-CAGGCC-AAGTTGGAGGCAGA-GAAGAGGGAA
CAGGAGGAAGAGC-GCAACAAGCGCTTAAA-GACAAAGG-TCAATCCGACAACTCACATG
-TACACG-CATT-GTGAGATTCATCCCAGTATG-ATTCTGG-G-CATTTGTGCCA-GTAT
CATTCCTTTCCCC---GATCACAACCAAGGTATGTGTCATCCCCCCTTGA-TTAAGTTGA
GCGCGACT------
>HC-3
-TCGA-CTCTGGCAAGTCGA-CCACTGTGAGTACCACCA--------------------C
ATCCCAACCCCG-CCGACACTTGGCGGGG-TAGTTTCAAATTTCCAACGTGCTGACATAC
TTTGATAGACCGGTCACTTGATCTACCAGTGCGGTGGTATCGACAAGCGAACCATCGAGA
AGTTCGAGAAGGTTGGTCTCATTTTCCTCGATCGCGCGCCTTTTTCCCTTTCGAAATATC
ATTCGAATCGCCCTCACACGACGACTCGATACGCGCCTGTTACCCCGCTCGAGGTCAAAA
ATTTTGCGGCTTTGTCGTAAATTTTTTTCTGGTGGGGCTCATACCCCGCCACTCGAGCG-
---ACAGGCGTTTGCCCTCTTCCCACAAACCATTCCCTGGGCGCTCATCATCACGTGTCA
ACCAGTCACTAACCACCTGTCAATAGGAAGCCGCCGAGCTCGGTAAGGGTTCCTTCAAGT
ACGCCTGGGTTCTTGACAAGCTCAAAGCCGAGCGTGAGCGTGGTATCACCATTGATATCG
CCCTCTGGAAGTTCGAGACTCCTCGCTACTATGTCACCGTCATTGGTATGTTGTCACCAC
TGCTGTCATCACA----TTCTCATACTAACATGGCTATCAGACGCTCCCGGTCACCGTGA
TTTCATCAAGAA-CTCGAG-ATG--TTTTCCTCACCAAGGAGCAGATCATGAACTGCATG
CTTTGGGTCCCTAACTGGGATGGTGTCATTCCCCAGCCAGCTATTTACAAGCCCCGCCCT
CGCTGGACTGGTAAGCAGCTCATCAGCATGGTTATCCCTAAGGAGGTTACCATTTTCAAC
GGTACCGACTCTGGCGAAAGTGCCCCTCTTAAGGACGAGGGTCTCTTGATTCAGGCCGGT
CAATTGATGTATGGTCTTCTTACAAAGAAGAGTGTTGGTGCTTCTGCCGGCGGTATTGTG
CATATCAGCTACAATGAGTTGGGACCCGAGGGTGCCATGGCTTTCCTGAACGGAGTGCAG
CAAGTTGTCACATACTGGCTTCTACAGAACGGTCACAGTATTGGTATCGGTGACACGATT
CCCGATGCGGTGACCATCGCCAAGGTTCAGGCGCACATTGACGATGAGAAGGCCGAGGTC
GCTCGCTTGACGGCGATGGCTACTGCCAACGAGCTTGAGGCTCTGCCTGGTATGAACGTT
-CGAGCGACTTTCGAAAACAAGGTCTCTATGGCTCTCAACCAGGCCCGTGACAAGGCTGG
TACCACAACACAGAAGAGTTTGAAGGATTCAAACAATGCTGTCACCATGGCTTCTTCAGG
TTCCAAGGGTT-CTTCTATCAA-CATTTCGCAAATGACTGCGCTT-GTCGGTCAACAAAT
CGTC-GAAGGAAAGCGCATTCCCTTT-GGTTTCAAGTATCGTACTCTGCC-TCATTTCAC
CAAGGA-CAGATATACATTTGCTTCCACTCTCT-CGCATTTGCGACGTACCAATACGCCC
ATTGGACGTGATGGTAAGCTTGCGAAACCTCGCCAGCTGCACAACACTCACTGGGGCTTG
GTGTGCCCTGCTGAGACGCCTGAAGGTCAGGCTTGTGGTCTGGTCAAGAACTTGTCGCTT
ATGTGCTATGTAAGCGTGGGCTCACCAGGCGAGCCTTTGATCGATTTTATGGTCAGCCGA
GGTATGGAAGTCGTTGAGGAGTACGAGCCGACAAGATACCCTCACGCAACCAAGGTTTTC
GTTAACGGTAGCTGGGTCGGTGTTCACCCTGAGCCTAGGGCATTGGTGAACAGCGTTTTG
GAAACACGACGAAAGTCTTATCTCCAGTTCGAAGTCTCTCTTGTTCGTGATATCAGAGAC
CGCGAATTCAAGATCTTCTCCGACGCAGGCCGTGTCATGAGACCAGTCTTTACAGTGCAA
CAAGAGGATGACTACGAGACTGGCCTTACTAAAGGACAGCTAGTATTGACAAAGGATCTC
GTGAATAAGATTGCCCAAGAGCAGGCAGAGCCACCTTCCGATCCATCAGAGAGGATTGGT
TGGCAGGGACTGATTCGTTCTGGAGCTGTCGAGTACATTGATGCCGAAGAGGAGGAGACT
GCTATGATTTGCATGACGCCTGAAGATCTCGAAATCT-ATCGTGAACAGAAGCG-TGATG
AAG-TCAACCTAACAGAAGAAGAGAAG-CAGGCC-AAGTTGGAGGCAGA-GAAGAGGGAA
CAGGAGGAAGAGC-GCAACAAGCGCTTAAA-GACAAAGG-TCAATCCGACAACTCACATG
-TACACG-CATT-GTGAGATTCATCCCAGTATG-ATTCTGG-G-CATTTGTGCCA-GTAT
CATTCCTTTCCCC---GATCAC-AACCAGGTATGTGTCATCCCCCCTTGA-TTAAGTTGA
GCGCGACT------
>JY-1
-TCGA-CTCTGGCAAGTCGA-CCACTGTGAGTACTACCCTGGACGATGAGCTTATCTGCC
ATCGTGATCCTGACCAAGATCTGGCGGGG-TATATCTCGAAAGACAATATGCTGACATCG
CTTCACAGACCGGTCACTTGATCTACCAGTGCGGTGGTATCGACAAGCGAACCATCGAGA
AGTTCGAGAAGGTTAGTCACTTTCCCTTCGATCGCGCGTCCTCT-------------GCC
CACCGATTT-CCCTTAC-----GATTCGAAACGTGCCTGCTACCCCGCTCGAGACCAAAA
ATTTTGCGATATGACCGTAA--TTTTTTTTGGTGGGGCATTTACCCCGCCACTCGAGTGA
TGGGCGCGTTTT-GCCCTTT-CCTGG-CCACAACCCCAATGAACGCATTGGCCCGTGGC-
-----CAACTAACCATTCAACAATAGGAAGCCGGAGACCTCTGAACTGGGTCCTGCTTGT
ACCCCTGGGTTCTGGGCTATTTCAAGGCCCAGGGCGAAGGGGGAATCACCATTCATATTG
CTCTCTGGACTTTGGAGACTCCTCACTCCTATGTCCCCGGTCTTGGAATGTGGTATCTCA
TGCC-TCATTCCT--CTTATTCCTACTAACTTCTCATTCATACTCTCCAGGGTCCCGGGA
TTTCATCTTTAA-CTCGAG-ATGTTTT-CCTCA-CAAAGGAGCAAATCATGAACTGTATG
CTCTGGGTGCCTAATTGGGACGGTGTCATTCCTCAGCCCGCTATCTATAAGCCTCGTCCT
CGGTGGACTGGTAAGCAGCTTATCAGCATGGTCATCCCTAAGGAGGTAAGCCTGTTCAAT
GGTACGGATTCTGGTGAAAACGCCCCTCTTAAGGACGAGGGTCTTCTGATCCAAGCCGGC
CAACTGATGTATGGTCTTTTGACTAAGAAGAACATTGGTGCTGCTGCGGGCGGTATTGTG
CATATCAGCTACAACGAACTTGGCCCCGAAGGTGCGATGGCTTTCCTGAACGGTGTCCAG
CAGGTTGTCACCTACTGGCTTCTCAACAATGGTCATAGCATTGGTATTGGTGATACAATT
CCCGATGCGGCGACCATTGCTAAAGTCCAGGTGCACATTGACGAGGAAAAGGCTGAAGTT
GCTCGCTTGACAGCAATGGCCACAGCGAACGAGCTTGAGGCTCTACCAGGTATGAACGTT
-CGTGCAACCTTCGAAAACAAGGTCTCCATGGCTCTGAATCAGGCCCGTGATAAGGCTGG
TACCACAACACAGAAGAGTTTGAAGGATTCAAACAACGCTGTCACCATGGCTTCCTCAGG
TTCCAAGGGTT-CATCTATCAA-TATTTCTCAAATGACTGCGCTT-GTCGGTCATCAAAT
TGTT-GAAGGCAAGCGTATTCCTTT-CGGTTTCAAGTATCGCACATTACC-TCACTTTCA
CCAAGGAAAGAT-TATTTTCGCCTCTACTCTTT--ACATTTGCGCCGAACCAACACTCCC
ATTGGACGAGATGGTAAATTAGCCAAGCCTCGACAGCTTCACAATACTCATTGGGGTCTG
GTCTGTCCTGCCGAAACGCCTGAGGGTCAAGCTTGTGGTCTGGTCAAAAACTTGTCCCTG
ATGTGCTATGTCAGTGTCGGCTCTCCAGCCGATCCTCTCATCGAATTCATGATCAACAGA
GGTATGGAAGTCGTTGAGGAGTACGAGCCGACAAGATATCCCCACGCTACAAAGATTTTC
GTCAACGGTAGCTGGGTTGGTGTTCACGCCGACCCCAAGCATCTCGTGAATCAGGTTTTG
GACACAAGACGAAAGTCGTACGTCCAGTTCGAAGTATCGCTTGTTCGTGATATCCGAGAC
CGTGAATTCAAGATCTTCTCAGATGCTGGTCGTGTCATGAGACCTGTCTTCACAGTCCAC
CAGGAGGATGACTATGAGAACAACATCACCAAGGGACAACTAGTGTTGACGAAGGAACAT
GTCAACAGGCTAGCGCAAGAGCAGGCAGAGCCACCTGCCAACCCCGCGGACAAGTTTGGA
TGGGATGGCTTGATTCGCGAAGGAGCTGTCGAGTATCTCGATGCCGAGGAAGAAGAGACA
GCCATGATTTGCATGACGCCAGAGGATCTCGAACTCT-ATCGTGAGCAAAAGAA-TGATG
AGG-CCACACTCACAGAAGATGAGAAA-CGAGCC-AAGGCAGAGGCTGA-GAAGAGGGAA
CTGGAAGAGGACC-GCAACCAACGATTGAA-GACAAACGTCAACCCC-ACAACTTACATT
-ATCACA-CA--------------------------------------------------
------------------------------------------------------------
--------------
>JY-2
-TCGA-CTCTGGCA-GTCGA-CCACTGTGAGTACTACCCTGGACGTTGAGCTTATCTGCC
ATCGTGATCCTGACCAAGATCTGGCGGGG-TACATCTTGGAAGACAACATGCTGACATCG
CTTCACAGACCGGTCACTTGATCTACCAGTGCGGTGGTATCGACAAGCGAACCATCGAGA
AGTTCGAGAAGGTTAGTCACTTTCCCTTCGATCGCGCGTCCTCT-------------GCC
CACCGATTT-CACTTGC-----GATTCGAAACGTGCCTGCTACCCCGCTCGAGACCAAAA
ATTTTGCGATATGACCGTAA--TTTTTTTTGGTGGGGCATTTACCCCGCCACTCGAGCGA
TGGGCGCGTTTTTGCCCTTT-CCTGT-CCACAACCTCAATGAGCGCATTGTCACGTGTCA
AGCAGCGACTAACCATTCGACAATAGGAAGCCGCTGAGCTCGGTAAGGGTTCCTTCAAGT
ACGCCTGGGTTCTTGACAAGCTCAAGGCCGAGCGTGAGCGTGGTATCACCATCGATATTG
CTCTCTGGAAGTTCGAGACTCCTCGCTACTATGTCACCGTCATTGGTATGTTGTCGCTCA
TACC-TCATCCTA--CTTCCTCATACTAACACATCATTCAGACGCTCCCGGTCACCGTGA
TTTCATCAAGAA-CTCGAG-ATGTTTT-CCTCA-CAAAGGAGCAGATCATGAACTGTATG
CTCTGGGTGCCTAATTGGGACGGTGTCATTCCTCAGCCCGCTATCTATAAGCCTCGTCCT
CGGTGGACTGGTAAGCAGCTTATCAGCATGGTCATCCCTAAGGAGGTAAGCCTGTTCAAT
GGTACGGATTCTGGTGAAAACGCCCCTCTTAAGGACGAGGGTCTTCTGATCCAAGCCGGC
CAACTGATGTATGGTCTTTTGACTAAGAAGAACATTGGTGCTGCTGCGGGCGGTATTGTG
CATATCAGCTACAACGAACTTGGCCCCGAAGGTGCGATGGCTTTCCTGAACGGTGTCCAG
CAGGTTGTCACCTACTGGCTTCTCAACAATGGTCATAGCATTGGTATTGGTGATACAATT
CCCGATGCGGCGACCATTGCTAAAGTCCAGGTGCACATTGACGAGGAAAAGGCTGAGGTT
GCTCGCTTGACAGCAATGGCCACAGCGAACGAGCTTGAGGCTCTACCAGGTATGAACGTT
-CGTGCAACCTTCGAAAACAAGGTCTCCATGGCTCTGAATCAGGCCCGTGATAAGGCTGG
TACCACAACACAGAAGAGTTTGAAGGATTCAAACAACGCTGTCACCATGGCTTCCTCAGG
TTCCAAGGGTT-CATCTATCAA-TATTTCTCAAATGACTGCGCTT-GTCGGTCAGCAAAT
TGTT-GAAGGCAAGCGTATTCCTTT-CGGTTTCAAGTATCGCACATTACC-TCACTT-CA
CCAAGGACAGATATACTTTCGCCTCTACTCTTT-CACATTTGCGCCGAACCAACACTCCC
ATTGGACGAGATGGTAAATTAGCCAAGCCTCGACAGCTTCACAATACTCATTGGGGTCTG
GTCTGTCCTGCCGAAACGCCTGAGGGTCAAGCTTGTGGTCTGGTCAAAAACTTGTCCCTG
ATGTGCTATGTCAGTGTCGGCTCTCCAGCCGATCCTCTCATCGAATTCATGATCAACAGA
GGTATGGAAGTCGTTGAGGAGTACGAGCCGACAAGATATCCCCACGCTACAAAGATTTTC
GTCAACGGTAGCTGGGTTGGTGTTCACGCCGACCCCAAGCATCTCGTGAATCAGGTTTTG
GACACAAGACGAAAGTCGTACGTCCAGTTCGAAGTATCGCTTGTTCGTGATATCCGAGAC
CGTGAATTCAAGATCTTCTCAGATGCTGGTCGTGTCATGAGACCTGTCTTCACAGTCCAC
CAGGAGGATGACTACGAGAACAACATCACCAAGGGACAACTAGTGTTGACGAAGGAACAT
GTCAACAGGCTAGCGCAAGAGCAGGCAGAGCCACCTGCCAACCCCGCGGACAAGTTTGGA
TGGGATGGCTTGATTCGCGAAGGAGCTGTCGAGTATCTCGATGCCGAGGAAGAAGAGACA
GCCATGATTTGCATGACGCCAGAGGATCTCGAACTTT-ATCGTGAGCAAAAGAA-TGATG
AGG-CCACACTCACAGAAGAAGAGAAA-CGAGCC-AAGGCAGAGGCAGA-GAAGAGGGAA
CAGGAAGAGGACC-GCAACAAGCGATTGAA-GACGAAAGTCAACCCC-ACAACTCACATG
-TACACA-CATT-GCGAGATTCACCCCAGCATG-ATTCTC--GGTATCTGTGCCA-GTAT
CATTCCTTTCCCC---GATCACAACCAGGT-ATGTAT----GTCCTAT--GACCATGC-A
TGG-ACTCAACT--
>KM-1
-TCGA-CTCTGGCA-GTCGA-CCACTGTGAGTACCACCG--------------------C
ATCCCAACCCCG-CCGACACTTGGCGGGGGTAGTTTCAAATTTCCAATGTGCTGACATAC
TTTGATAGACCGGTCACTTGATCTACCAGTGCGGTGGTATCGACAAGCGAACCATCGAGA
AGTTCGAGAAGGTTGGTCTCATTTTCCTCGATCGCGCGCCCTTTTCCCTTTCGAAATATC
ATTCGAATCGCCCTCACACGACGACTCGATACGCGCCTGTTACCCCGCTCGAGGTCAAAA
TTTTTGCGGCTTTGTCGTAA-TTTTTTTCTGGTGGGGCTCATACCCCGCCACTCGAGCG-
---ACAGGCGTTTGCCCTCTTCCCACAAACCATTCCCTGGGCGCTCATCATCACGTGTCA
ACCAGTCACTAACCACCTGTCAATAGGAAGCCGCCGAGCTCGGTAAGGGTTCCTTCAAGT
ACGCCTGGGTTCTTGACAAGCTCAAAGCCGAGCGTGAGCGTGGTATCACCATTGATATCG
CCCTCTGGAAGTTCGAGACTCCTCGCTACTATGTCACCGTCATTGGTATGTTGTCACCAC
TGCTGTCATCACA----TTCTCATACTAACATGGCTCTCAGACGCTCCCGGTCACCGTGA
TTTCATCAAGAA-CTCGAG-ATG--TTTTCCTCACCAAGGAGCAGATCATGAACTGCATG
CTTTGGGTCCCTAACTGGGATGGTGTCATTCCCCAGCCAGCTATTTACAAGCCCCGCCCT
CGCTGGACTGGTAAGCAGCTCATCAGCATGGTTATCCCTAAGGAGGTTACCATTTTCAAC
GGTACCGACTCTGGCGAAAGTGCCCCTCTTAAGGACGAGGGTCTCTTGATTCAGGCCGGT
CAATTGATGTATGGTCTTCTTACAAAGAAGAGTGTTGGTGCTTCTGCCGGCGGTATTGTG
CATATCAGCTACAATGAGTTGGGACCCGAGGGTGCCATGGCTTTCCTGAACGGAGTGCAG
CAAGTTGTCACATATTGGCTTCTACAGAACGGTCACAGTATTGGTATCGGTGACACGATT
CCCGATGCGGTGACCATCGCCAAGGTTCAGGCGCACATTGACGATGAGAAGGCCGAGGTC
GCTCGCTTGACGGCGATGGCTACTGCCAACGAGCTTGAGGCTCTGCCTGGTATGAACGTT
-CGAGCGACTTTCGAAAACAAGGTCTCTATGGCTCTCAACCAGGCCCGTGACAAGGCTGG
TACCACAACACAGAAGAGTTTGAAGGATTCAAACAATGCTGTCACCATGGCTTCTTCAGG
TTCCAAGGGTT-CTTCTATCAA-CATTTCGCAAATGACTGCGCTT-GTCGGTCAACAAAT
CGTC-GAAGGAAAGCGCATTCCCTTT-GGTTTCAAGTATCGTACTCTGCC-TCATTTCAC
CAAAGA-CAGATATACATTTGCTTCCACTCTCT-CGCATTTGCGACGTACCAATACGCCC
ATTGGACGTGATGGTAAGCTTGCGAAACCTCGCCAGCTGCACAACACTCACTGGGGCTTG
GTGTGCCCTGCTGAGACGCCTGAAGGTCAGGCTTGTGGTCTGGTCAAGAACTTGTCGCTT
ATGTGCTATGTAAGCGTGGGCTCACCAGGCGAGCCTTTGATCGATTTTATGGTCAGCCGA
GGTATGGAAGTCGTTGAGGAGTACGAGCCGACAAGATACCCTCACGCAACCAAGGTTTTC
GTTAACGGTAGCTGGGTCGGTGTTCACCCTGAGCCTAGGGCATTGGTGAACAGCGTTTTG
GAAACACGACGAAAGTCTTATCTCCAGTTCGAAGTCTCTCTTGTTCGTGATATCAGAGAC
CGCGAATTCAAGATCTTCTCCGACGCAGGCCGTGTCATGAGACCAGTCTTTACAGTGCAA
CAAGAGGATGACTACGAGACTGGCCTTACTAAAGGACAGCTAGTATTGACAAAGGATCTC
GTGAATAAGATTGCCCAAGAGCAGGCAGAGCCACCTTCCGATCCATCAGAGAGGATTGGT
TGGCAGGGACTGATTCGTTCTGGAGCTGTCGAGTACATTGATGCCGAAGAGGAGGAGACT
GCTATGATTTGCATGACGCCTGAAGATCTCGAAATCT-ATCGTGAACAGAAGCG-TGATG
AAG-TCAACCTAACAGAAGAAGAGAAG-CAGGCC-AAGTTGGAGGCAGA-GAAGAGGGAA
CAGGAGGAAGAGC-GCAACAAGCGCTTAAA-GACAAAGG-TCAATCCGACAACTCACATG
-TACACG-CATT-GTGAGATTCATCCCAGTATG-ATTCTGG-G-CATTTGTGCCA-GTAT
CATTCCTTTCCCC---GATCAC-AACCAGGTATGTGTCATCCCCC--TTGATTAAGTTGA
GCGCGACT------
>NY-1
-TCGA-CTCTGGCAAGTCGA-CCACTGTGAGTACTACCCTGGACGTTGAGCTTATCTGCC
ATCGTGATCCTGACCAAGATCTGGCGGGG-TACATCTTGGAAGACAACATGCTGACATCG
CTTCACAGACCGGTCACTTGATCTACCAGTGCGGTGGTATCGACAAGCGAACCATCGAGA
AGTTCGAGAAGGTTAGTCACTTTCCCTTCGATCGCGCGTCCTCT-------------GCC
CACCGATTT-CACTTGC-----GATTCGAAACGTGCCTGCTACCCCGCTCGAGACCAAAA
ATTTTGCGATATGACCGTAA--TTTTTTT-GGTGGGGCATTTACCCCGCCACTCGAGCGA
TGGGCGCGGTTTTGCCCTTT-CCTGT-CCACAACCTCAATGAGCGCATTGTCACGTGTCA
AGCAGCGACTAACCATTCGACAATAGGAAGCCGCTGAGCTCGGTAAGGGTTCCTTCAAGT
ACGCCTGGGTTCTTGACAAGCTCAAGGCCGAGCGTGAGCGTGGTATCACCATCGATATTG
CTCTCTGGAAGTTCGAGACTCCTCGCTACTATGTCACCGTCATTGGTATGTTGTCGCTCA
TACC-TCATCCTA--CTTCCTCATACTAACACATCATTCAGACGCTCCCGGTCACCGTGA
TTTCATCAAGAA-CTCGAG-ATGTTTT-CCTC--CAAAGGAGCAGATCATGAACTGTATG
CTCTGGGTGCCTAATTGGGACGGTGTCATTCCTCAGCCCGCTATCTATAAGCCTCGTCCT
CGGTGGACTGGTAAGCAGCTTATCAGCATGGTCATCCCTAAGGAGGTAAGCCTGTTCAAT
GGTACGGATTCTGGTGAAAACGCCCCTCTTAAGGACGAGGGTCTTCTGATCCAAGCCGGC
CAACTGATGTATGGTCTTTTGACTAAGAAGAACATTGGTGCTGCTGCGGGCGGTATTGTG
CATATCAGCTACAACGAACTTGGCCCCGAAGGTGCGATGGCTTTCCTGAACGGTGTCCAG
CAGGTTGTCACCTACTGGCTTCTCAACAATGGTCATAGCATTGGTATTGGTGATACAATT
CCCGATGCGGCGACCATTGCTAAAGTCCAGGTGCACATTGACGAGGAAAAGGCTGAGGTT
GCTCGCTTGACAGCAATGGCCACAGCGAACGAGCTTGAGGCTCTACCAGGTATGAACGTT
-CGTGCAACCTTCGAAAACAAGGTCTCCATGGCTCTGAATCAGGCCCGTGATAAGGCTGG
TACCACAACACAGAAGAGTTTGAAGGATTCAAACAACGCTGTCACCATGGCTTCCTCAGG
TTCCAAGGGTT-CATCTATCAA-TATTTCTCAAATGACTGCGCTT-GTCGGTCAGCAAAT
TGTT-GAAGGCAAGCGTATTCCTTT-CGGTTTCAAGTATCGCACATTACC-TCACTT-CC
CCAAGGA---ATATACCTTCGCCTCTACTCTTT-CACATTTGCGCCGAACCAATACTCCC
ATTGGACGAGATGGTAAATTGGCCAAGCCTCGACAGCTTCACAATACTCACTGGGGTTTG
GTGTGTCCCGCCGAAACGCCTGAGGGTCAAGCTTGTGGTCTGGTCAAAAACTTGTCTCTG
ATGTGTTATGTCAGTGTCGGCTCTCCAGCCGATCCTCTCATTGAATTCATGATCAACAGA
GGTATGGAAGTCGTTGAGGAGTACGAGCCCACAAGATATCCCCACGCTACAAAGATTTTC
GTCAACGGTAGCTGGGTTGGTGTTCACGCCGACCCCAAGCATCTCGTGAATCAGGTTTTG
GACACAAGACGAAAGTCGTACGTCCAGTTCGAAGTATCACTTGTTCGTGATATTCGAGAC
CGTGAATTCAAGATCTTTTCAGATGCTGGTCGTGTCATGAGACCTGTCTTCACAGTCCAT
CATGAGGATGACTACCAGAACAACATCACCAAGGGACAACTAGTGTTGACAAAGGAACAT
GTCAACAGGCTAGCGCAAGAGCAGGCAGAGCCACCTGCCAACCCCGCTGACAAGTTTGGA
TGGGATGGCTTGATTCGCGAAGGAGCTGTCGAGTATCTCGACGCCGAGGAAGAAGAGACA
GCCATGATTTGCATGACGCCAGAGGATCTCGAACTTT-ACCGTGAGCAAAAGAA-TGATG
AAG-CTACACTCACGGAAGAGGAGAAAACGGGCCCAAGGCTGAGGCAGA-GAAGAGGGAA
CAGGAGGAGGACCCGCAACAAGCGATTGAAAGACAAAGGTCAACCCCCACAACTCACATG
-TACACA-CATTTGCGAGATTCATCCCAGTATGGATTCTTCGGGTATCTGTGCCAAGTAT
CATTTCCTTTTCCCCGGATCACAACCAAGG-TAATGTTATCGTCCTAATGAACCATGCCA
TGGGACTCAACTT-
>NY-2
-TCGA-CTCTGGCAAGTCGA-CCACTGTGAGTACTACCCTTGACGATGAGCTTATCGGCC
ATCGTAAACCCGGCCAAGACCTGGCGGGG-GATTTCTC-AAAGAAAACATGCTGACATCG
CTTCACAGACCGGTCACTTGATCTACCAGTGCGGTGGTATCGACAAGCGAACCATCGAGA
AGTTCGAGAAGGTTAGTCACTTTTCCTTCTATCGCGCGTTCTTT-------------GCC
CATCGATTCCCCCCTAC-----GACTCGAAACGTACCCGCTACCCCGCTCGAGCCCAAAA
ATTTTGCGATACGACCGTAA--TTTTTTCTGGTGGGGCATTTACCCCGCCACTCGAGCG-
---GCGTGTTTCTGCCCTCT-CCCATTCCACAACCTCACTGAGCTCATCGTCACGTGTCA
AGCAGTCACTAACCATCCGACAATAGGAAGCCGCTGAGCTCGGTAAGGGTTCCTTCAAGT
ACGCCTGGGTTCTTGACAAGCTCAAGGCCGAGCGTGAGCGTGGTATCACCATCGATATCG
CTCTCTGGAAGTTCGAGACTCCTCGCTACTATGTCACCGTCATTGGTATGTTGTCGCTCT
TACT-CCGTTCTATATCTCCTATTACTAACACATCACATAGACGCTCCCGGTCACCGTGA
TTTCATCAAGAA-CTCGAG-ATGTTTT-CCTCAC-AAAGGAGCAAATCATGAACTGTATG
CTCTGGGTGCCTAACTGGGACGGTGTCATTCCTCAGCCTGCTATCTATAAGCCTCGTCCT
CGGTGGACTGGTAAGCAGCTCATCAGCATGGTTATCCCTAAGGAGGTTAGCCTGTTCAAC
GGTACGGATTCTGGTGAAAACGCCCCTCTTAAGGATGAGGGTCTTCTGATCCAAGCCGGC
CAACTGATGTATGGTCTTTTGACTAAGAAGAACATTGGTGCTGCCGCGGGCGGCATTGTG
CATATCAGCTACAACGAACTTGGCCCTGAAGGTGCGATGGCTTTCTTGAACGGTGTCCAG
CAGGTTGTCACCTACTGGCTTCTCAACAATGGTCATAGCATTGGTATTGGTGATACAATT
CCCGATGCGGCAACCATTGCTAAAGTTCAGGTACATATTGATGAGGAAAAGGCTGAAGTT
GCTCGCTTGACAGCAATGGCCACAGCGAATGAGCTTGAGGCCCTACCTGGTATGAACGTT
-CGTGCGACCTTCGAAAACAAGGTCTCCATGGCTCTGAACCAGGCCCGTGATAAAGCTGG
TACCACAACACAGAAGAGTTTGAAGGATTCAAACAACGCTGTCACCATGGCTTCCTCAGG
TTCCAAGGGTT-CATCTATCAA-TATTTCTCAGATGACTGCGCTT-GTCGGTCAGCAAAT
CGTC-GAAGGCAAGCGTATTCCGTTT-GGTTTCAAGTATCGCACATTACC-TCACTTCAC
CAAGGA-CAGATACACCTTTGCTTCTACCCTTT-CACATTTGCGCCGAACCAATACTCCC
ATTGGACGAGATGGTAAATTGGCCAAGCCTCGACAGCTTCACAACACTCATTGGGGTTTG
GTGTGTCCCGCCGAAACGCCTGAGGGTCAAGCTTGTGGTCTGGTCAAGAACTTGTCTCTG
ATGTGTTATGTCAGTGTCGGCTCTCCTGCCGAACCTCTCATTGAATTCATGATCAACAGA
GGTATGGAAGTCGTTGAAGAGTACGAGCCGACAAGATATCCCCACGCTACAAAGATTTTC
GTCAACGGTAGCTGGGTTGGTGTTCACGCCGACCCCAAGCATCTTGTGAATCAGGTTTTG
GACACAAGACGAAAGTCGTACGTTCAATTCGAAGTATCACTTGTTCGTGATATCCGAGAC
CGCGAATTCAAGATCTTCTCAGATGCTGGTCGTGTCATGAGACCCGTCTTCACAGTCCAC
CAGGAGGATGACTATGAGAACAACATCACCAAAGGACAACTAGTGTTGACAAAGGAACAT
GTCAATAGGCTAGCCCAGGAGCAGGCAGAGCCACCGGCCAACCCCGAGGACAAGTTTGGA
TGGGATGGCTTGATTCGCGAAGGAGCTGTCGAGTATCTCGACGCTGAGGAAGAAGAGACA
GCCATGATTTGCATGACGCCAGAGGATCTCGAACTTT-ACCGTGAACAGAAGAA-TGATG
AAG-CTACACTCACGGAAGAAGAGAAA-CGGGCC-AAGGCAGAGGCAGA-GAAGAGGGAA
CAGGAAGAGGACC-GCAACAAGCGATTGAA-GACAAAGGTCAA-CCCCACAACTCACATG
-TACACA-CATT-GTGAGATTCACCCCCAGTATGATTCTCG-G-TATTTGTGCCA-GTAT
CATTCCTTTCCCCC--GATCACAACCAGGGTATGTAT----GTCCTTTTGA-CCATT-GA
TGGGACT-CAAACT
>NY-3
-TCGA-CTCTGGCAAGTCGA-CCACTGTGAGTACTACCCTGGACGTTGAGCTTATCTGCC
ATCGTGATCCTGACCAAGATCTGGCGGGG-TACATCTTGGAAGACAACATGCTGACATCG
CTTCACAGACCGGTCACTTGATCTACCAGTGCGGTGGTATCGACAAGCGAACCATCGAGA
AGTTCGAGAAGGTTAGTCACTTTCCCTTCGATCGCGCGTCCTCT-------------GCC
CACCGATTT-CACTTGC-----GATTCGAAACGTGCCTGCTACCCCGCTCGAGACCAAAA
ATTTTGCGATATGACCGTAA--TTTTTTT-GGTGGGGCATTTACCCCGCCACTCGAGCGA
TGGGCGCGTTTTTGCCCTTT-CCTGT-CCACAACCTCAATGAGCGCATTGTCACGTGTCA
AGCGACGACTAACCATTCGACAATAGGAAGCCGCTGAGCTCGGTAAGGGTTCCTTCTTGT
ACGCCTGGGTTCTTGACAAGCTCAAGGCCGAGCGTGAGCGTGGTATCACCATCTATATTG
CTCTCTGAAAGTTCCAGACTCCTCGCTACTATGACACCGACGTTGGAATGTTGTCGCTCA
TACC-TCATCCTA--CTTCCTCATACTATCGCATCATTCAGACGCTCCCAGGCACCGTGA
TTTCATCAAGAAACTCGAG-ATGTTTT-CCTCACCAAAGGAGCAGATCATGAACTGTATG
CTCTGGGTGCCTAATTGGGACGGTGTCATTCCTCAGCCCGCTATCTATAAGCCTCGTCCT
CGGTGGACTGGTAAGCAGCTTATCAGCATGGTCATCCCTAAGGAGGTAAGCCTGTTCAAT
GGTACGGATTCTGGTGAAAACGCCCCTCTTAAGGACGAGGGTCTTCTGATCCAAGCCGGC
CAACTGATGTATGGTCTTTTGACTAAGAAGAACATTGGTGCTGCTGCGGGCGGTATTGTG
CATATCAGCTACAACGAACTTGGCCCCGAAGGTGCGATGGCTTTCCTGAACGGTGTCCAG
CAGGTTGTCACCTACTGGCTTCTCAACAATGGTCATAGCATTGGTATTGGTGATACAATT
CCCGATGCGGCGACCATTGCTAAAGTCCAGGTGCACATTGACGAGGAAAAGGCTGAAGTT
GCTCGCTTGACAGCAATGGCCACAGCGAACGAGCTTGAGGCTCTACCAGGTATGAACGTT
-CGTGCAACCTTCGAAAACAAGGTCTCCATGGCTCTGAATCAGGCCCGTGATAAGGCTGG
TACCACAACACAGAAGAGTTTGAAGGATTCAAACAACGCTGTCACCATGGCTTCCTCAGG
TTCCAAGGGTT-CATCTATCAA-TATTTCTCAAATGACTGCGCTT-GTCGGTCAGCAAAT
TGTT-GAAGGCAAGCGTATTCCTTT-CGGTTTCAAGTATCGCACATTACC-TCACTT-CA
CCAAGGACAGATATACCTTCGCCTCTACTCTTT-CACATTTGCGCCGAACCAATACTCCC
ATTGGACGAGATGGTAAATTGGCCAAGCCTCGACAGCTTCACAATACTCACTGGGGTTTG
GTGTGTCCCGCCGAAACGCCTGAGGGTCAAGCTTGTGGTCTGGTCAAAAACTTGTCTCTG
ATGTGTTATGTCAGTGTCGGCTCTCCAGCCGATCCTCTCATTGAATTCATGATCAACAGA
GGTATGGAAGTCGTTGAGGAGTACGAGCCCACAAGATATCCCCACGCTACAAAGATTTTC
GTCAACGGTAGCTGGGTTGGTGTTCACGCCGACCCCAAGCATCTCGTGAATCAGGTTTTG
GACACAAGACGAAAGTCGTACGTCCAGTTCGAAGTATCACTTGTTCGTGATATTCGAGAC
CGTGAATTCAAGATCTTTTCAGATGCTGGTCGTGTCATGAGACCTGTCTTCACAGTCCAT
CAGGAGGATGACTACGAGAACAACATCACCAAGGGACAACTAGTGTTGACAAAGGAACAT
GTCAACAGGCTAGCGCAAGAGCAGGCAGAGCCACCTGCCAACCCCGCTGACAAGTTTGGA
TGGGATGGCTTGATTCGCGAAGGAGCTGTCGAGTATCTCGACGCCGAGGAAGAAGAGACA
GCCATGATTTGCATGACGCCAGAGGATCTCGAACTTT-ACCGTGAGCAAAAGAA-TGATG
AAG-CTACACTCACGGAAGAGGAGAAA-CGGGCC-AAAGCTGACGCAGA-GAAGAGGGAA
CACGAGGAGGACC-GCAACAAGCGATTGAA-GACAAAGTC--ACCCC-ACAACTCACATG
-TACACA-CATT-GTGAGATTCATCCCAGTATG-ATTCTC--GGTATCTGTGCCA-GTAT
CATTCCTTTCCCC---GATCACAACCA-GT-ATGTTT----TCCCTAT--GACCATGC-A
TGG-ACTCAACT--
>QN-1
-TCGA-CTCTGGCA-GTCGA-CCACTGTGAGTACCACCA--------------------C
ATCCCAACCCCG-CCGACACTTGGCGGGG-TAGTTTCAAATTTCCAACGTGCTGACATAC
TTTGATAGACCGGTCACTTGATCTACCAGTGCGGTGGTATCGACAAGCGAACCATCGAGA
AGTTCGAGAAGGTTGGTCTCATTTTCCTCGATCGCGCGCCTTTTTCCCTTTCGAAATATC
ATTCGAATCGCCCTCACACGACGACTCGATACGCGCCTGTTACCCCGCTCGAGGTCAAAA
ATTTTGCGGCTTTGTCGTAAATTTTTTTCTGGAGGGGCTCATACCCCGCCACTCGAGCG-
---ACAGGCGTTTGCCCTCTTCCCACAAACCATTCCCTGGGCGCTCATCATCACGTGTCA
ACCAGTCACTAACCACCTGTCAATAGGAAGCCGCCGAGCTCGGTAAGGGTTCCTTCAAGT
ACGCCTGGGTTCTTGACAAGCTCAAAGCCGAGCGTGAGCGTGGTATCACCATTGATATCG
CCCTCTGGAAGTTCGAGACTCCTCGCTACTATGTCACCGTCATTGGTATGTTGTCACCAC
TGCTGTCATCACA----TTCTCATACTAACATGGCTATCAGACGCTCCCGGTCACCGTGA
TTTCATCAAGAA-CTCGAG-ATG--TTTTCTCCCCAA-GGAGCAGATCATGAACTGCATG
CTTTGGGTCCCTAACTGGGATGGTGTCATTCCCCAGCCAGCTATTTACAAGCCCCGCCCT
CGCTGGACTGGTAAGCAGCTCATCAGCATGGTTATCCCTAAGGAGGTTACCATTTTCAAC
GGTACCGACTCTGGCGAAAGTGCCCCTCTTAAGGACGAGGGTCTCTTGATTCAGGCCGGT
CAATTGATGTATGGTCTTCTTACAAAGAAGAGTGTTGGTGCTTCTGCCGGCGGTATTGTG
CATATCAGCTACAATGAGTTGGGACCCGAGGGTGCCATGGCTTTCCTGAACGGAGTGCAG
CAAGTTGTCACATACTGGCTTCTACAGAACGGTCACAGTATTGGTATCGGTGACACGATT
CCCGATGCGGTGACCATCGCCAAGGTTCAGGCGCACATTGACGATGAGAAGGCCGAGGTC
GCTCGCTTGACGGCGATGGCTACTGCCAACGAGCTTGAGGCTCTGCCTGGTATGAACGTT
-CGAGCGACTTTCGAAAACAAGGTCTCTATGGCTCTCAACCAGGCCCGTGACAAGGCTGG
TACCACAACACAGAAGAGTTTGAAGGATTCAAACAATGCTGTCACCATGGCTTCTTCAGG
TTCCAAGGGTT-CTTCTATCAA-CATTTCGCAAATGACTGCGCTT-GTCGGTCAACAAAT
CGTC-GAAGGAAAGCGCATTCCCTTT-GGTTTCAAGTATCGTACTCTGCC-TCATTTCAC
CAAGGA-CAGATATACATTTGCTTCCACTCTCT-CGCATTTGCGACGTACCAATACGCCC
ATTGGACGTGATGGTAAGCTTGCGAAACCTCGCCAGCTGCACAACACTCACTGGGGCTTG
GTGTGCCCTGCTGAGACGCCTGAAGGTCAGGCTTGTGGTCTGGTCAAGAACTTGTCGCTT
ATGTGCTATGTAAGCGTGGGCTCACCAGGCGAGCCTTTGATCGATTTTATGGTCAGCCGA
GGTATGGAAGTCGTTGAGGAGTACGAGCCGACAAGATACCCTCACGCAACCAAGGTTTTC
GTTAACGGTAGCTGGGTCGGTGTTCACCCTGAGCCTAGGGCATTGGTGAACAGCGTTTTG
GAAACACGACGAAAGTCTTATCTCCAGTTCGAAGTCTCTCTTGTTCGTGATATCAGAGAC
CGCGAATTCAAGATCTTCTCCGACGCAGGCCGTGTCATGAGACCAGTCTTTACAGTGCAA
CAAGAGGATGACTACGAGACTGGCCTTACTAAAGGACAGCTAGTATTGACAAAGGATCTC
GTGAATAAGATTGCCCAAGAGCAGGCAGAGCCACCTTCCGATCCATCAGAGAGGATTGGT
TGGCAGGGACTGATTCGTTCTGGAGCTGTCGAGTACATTGATGCCGAAGAGGAGGAGACT
GCTATGATTTGCATGACGCCTGAAGATCTCGAAATCT-ATCGTGAACAGAAGCG-TGATG
AAG-TCAACCTAACAGAAGAAGAGAAG-CAGGCC-AAGTTGGAGGCAGA-GAAGAGGGAA
CAGGAGGAAGAGC-GCAACAAGCGCTTAAA-GACAAAGG-TCAATCCGACAACTCACATG
-TACACG-CATT-GTGAGATTCATCCCAGTATG-ATTCTGG-G-CATTTGTGCCA-GTAT
CATTCCTTTCCCC---GATCAC-AACCAGGTATGTGTCATCCCCCCTTGA-TTAAGTTGA
GCGCGACT------
>SQ-1
-TCGA-CTCTGGCAAGTCGA-CCACTGTGAGTACTACCCTTGACGATGAGCTTATCGGCC
ATCGTAAACCCGGCCAAGACCTGGCGGGG-GATTTCTC-AAAGAAAACATACTGATATCG
CTTCACAGACCGGTCACTTGATCTACCAGTGCGGTGGTATCGACAAGCGAACCATCGAGA
AGTTCGAGAAGGTTAGTCACTTTTCCTTCTATCGCGAGTTCTTT-------------GCC
CATCGATTCCCCCCTAC-----GACTCGAAACGTACCCGCTACCCCGCTCGAGCCCAAAA
ATTTTGCGATACGACCGTAA--TTTTTTCTGGTGGGGCATTTACCCCGCCACTCGAGCG-
---GCGCGTTTCTGCCCTCT-CCCATTCCACAACCTCACTGAGCTCATCGTCACGTGTCA
AGCAGTCACTAACCATCCGACAATAGGAAGCCGCTGAGCTCGGTAAGGGTTCCTTCAAGT
ACGCCTGGGTTCTTGACAAGCTCAAGGCCGAGCGTGAGCGTGGTATCACCATCGATATCG
CTCTCTGGAAGTTCGAGACTCCTCGCTACTATGTCACCGTCATTGGTATGTTGTCGCTCT
TACT-CCGTTCTATATCTCCTATTACTAACACATCACATAGACGCTCCCGGTCACCGTGA
TTTCATCAAGAA-CTCGAG-ATGTTTT-CCTCAC-AAAGGAGCAAATCATGAACTGTATG
CTCTGGGTGCCTAACTGGGACGGTGTCATTCCTCAGCCTGCTATCTATAAGCCTCGTCCT
CGGTGGACTGGTAAGCAGCTCATCAGCATGGTTATCCCTAAGGAGGTTAGCCTGTTCAAC
GGTACGGATTCTGGTGAAAACGCCCCTCTTAAGGATGAGGGTCTTCTGATCCAAGCCGGC
CAACTGATGTATGGTCTTTTGACTAAGAAGAACATTGGTGCTGCCGCGGGCGGCATTGTG
CATATCAGCTACAACGAACTTGGCCCTGAAGGTGCGATGGCTTTCTTGAACGGTGTCCAG
CAGGTTGTCACCTACTGGCTTCTCAACAATGGTCATAGCATTGGTATTGGTGATACAATT
CCCGATGCGGCAACCATTGCTAAAGTTCAGGTACATATTGATGAGGAAAAGGCTGAAGTT
GCTCGCTTGACAGCAATGGCCACAGCGAATGAGCTTGAGGCCCTACCTGGTATGAACGTT
-CGTGCGACCTTCGAAAACAAGGTCTCCATGGCTCTGAACCAGGCCCGTGATAAAGCTGG
TACCACAACACAGAAGAGTTTGAAGGATTCAAACAACGCTGTCACCATGGCTTCCTCAGG
TTCCAAGGGTT-CATCTATCAA-TATTTCTCAGATGACTGCGCTT-GTCGGTCAGCAAAT
CGTC-GAAGGCAAGCGTATTCCGTTT-GGTTTCAAGTATCGCACATTACC-TCACTTCAC
CAAGGA-C-GATAC-CCTTTGCTTCTACCCTTT-C-CATTTGCGCCGAACCAATACTCCC
ATTGGACGAGATGGTAAATTGGCCAAGCCTCGACAGCTTCACAACACTCATTGGGGTTTG
GTGTGTCCCGCCGAAACGCCTGAGGGTCAAGCTTGTGGTCTGGTCAAGAACTTGTCTCTG
ATGTGTTATGTCAGTGTCGGCTCTCCTGCCGAACCTCTCATTGAATTCATGATCAACAGA
GGTATGGAAGTCGTTGAAGAGTACGAGCCGACAAGATATCCCCACGCTACAAAGATTTTC
GTCAACGGTAGCTGGGTTGGTGTTCACGCCGACCCCAAGCATCTTGTGAATCAGGTTTTG
GACACAAGACGAAAGTCGTACGTTCAATTCGAAGTATCACTTGTTCGTGATATCCGAGAC
CGCGAATTCAAGATCTTCTCAGATGCTGGTCGTGTCATGAGACCCGTCTTCACAGTCCAC
CAGGAGGATGACTATGAGAACAACATCACCAAAGGACAACTAGTGTTGACAAAGGAACAT
GTCAATAGGCTAGCCCAGGAGCAGGCAGAGCCACCGGCCAACCCCGAGGACAAGTTTGGA
TGGGATGGCTTGATTCGCGAAGGAGCTGTCGAGTATCTCGATGCTGAGGAAGAAGAGACA
GCCATGATTTGCATGACGCCAGAGGATCTCGAACTTT-ACCGTGAACAGAAGAA-TGATG
AAG-CTACCCTCACGGAA-AAGAAAAA-CGGGCC-AAGGCAGAGGCAAA-AAAAAGGGAA
CGGGAAGAGGACC-GCACCA-GCGATTGAA-AA-AAAGGTCAA-CCCAA-AACTCCTTTG
--ACCCC-C-TT---GGGA-----------------------------------------
------------------------------------------------------------
--------------
>SQ-3
-TCGA-CTCTGGCAAGTCGA-CCACTGTGAGTACTACCCTTGACGATGAGCTTATCGGCC
ATCGTAAACCCGGCCAAGACCTGGCGGGG-GATTTCTC-AAAGAAAACATACTGATATCG
CTTCACAGACCGGTCACTTGATCTACCAGTGCGGTGGTATCGACAAGCGAACCATCGAGA
AGTTCGAGAAGGTTAGTCACTTTTCCTTCTATCGCGCGTTCTTT-------------GCC
CATCGATTCCCCCCTAC-----GACTCGAAACGTACCCGCTACCCCGCTCGAGCCCAAAA
ATTTTGCGATACGACCGTAA--TTTTTTCTGGTGGGGCATTTACCCCGCCACTCGAGCG-
---GCGCGTTTCTGCCCTCT-CCCATTCCACAACCTCACTGAGCTCATCGTCACGTGTCA
AGCAGTCACTAACCATCCGACAATAGGAAGCCGCTGAGCTCGGTAAGGGTTCCTTCAAGT
ACGCCTGGGTTCTTGACAAGCTCAAGGCCGAGCGTGAGCGTGGTATCACCATCGATATCG
CTCTCTGGAAGTTCGAGACTCCTCGCTACTATGTCACCGTCATTGGTATGTTGTCGCTCT
TACT-CCGTTCTATATCTCCTATTACTAACACATCACATAGACGCTCCCGGTCACCGTGA
TTTCATCAAGAA-CTCGAG-ATGTTTT-CCTCACCAAAGGAGCAAATCATGAACTGTATG
CTCTGGGTGCCTAACTGGGACGGTGTCATTCCTCAGCCTGCTATCTATAAGCCTCGTCCT
CGGTGGACTGGTAAGCAGCTCATCAGCATGGTTATCCCTAAGGAGGTTAGCCTGTTCAAC
GGTACGGATTCTGGTGAAAACGCCCCTCTTAAGGATGAGGGTCTTCTGATCCAAGCCGGC
CAACTGATGTATGGTCTTTTGACTAAGAAGAACATTGGTGCTGCCGCGGGCGGCATTGTG
CATATCAGCTACAACGAACTTGGCCCTGAAGGTGCGATGGCTTTCTTGAACGGTGTCCAG
CAGGTTGTCACCTACTGGCTTCTCAACAATGGTCATAGCATTGGTATTGGTGATACAATT
CCCGATGCGGCAACCATTGCTAAAGTTCAGGTACATATTGATGAGGAAAAGGCTGAAGTT
GCTCGCTTGACAGCAATGGCCACAGCGAATGAGCTTGAGGCCCTACCTGGTATGAACGTT
-CGTGCGACCTTCGAAAACAAGGTCTCCATGGCTCTGAACCAGGCCCGTGATAAAGCTGG
TACCACAACACAGAAGAGTTTGAAGGATTCAAACAACGCTGTCACCATGGCTTCCTCAGG
TTCCAAGGGTT-CATCTATCAA-TATTTCTCAGATGACTGCGCTT-GTCGGTCAGCAAAT
CGTC-GAAGGCAAGCGTATTCCGTTT-GGTTTCAAGTATCGCACATTACC-TCACTTCAC
CAAGGA-CAGATACACCTTTGCTTCTACCCTTT-CACATTTGCGCCGAACCAATACTCCC
ATTGGACGAGATGGTAAATTGGCCAAGCCTCGACAGCTTCACAACACTCATTGGGGTTTG
GTGTGTCCCGCCGAAACGCCTGAGGGTCAAGCTTGTGGTCTGGTCAAGAACTTGTCTCTG
ATGTGTTATGTCAGTGTCGGCTCTCCTGCCGAACCTCTCATTGAATTCATGATCAACAGA
GGTATGGAAGTCGTTGAAGAGTACGAGCCGACAAGATATCCCCACGCTACAAAGATTTTC
GTCAACGGTAGCTGGGTTGGTGTTCACGCCGACCCCAAGCATCTTGTGAATCAGGTTTTG
GACACAAGACGAAAGTCGTACGTTCAATTCGAAGTATCACTTGTTCGTGATATCCGAGAC
CGCGAATTCAAGATCTTCTCAGATGCTGGTCGTGTCATGAGACCCGTCTTCACAGTCCAC
CAGGAGGATGACTATGAGAACAACATCACCAAAGGACAACTAGTGTTGACAAAGGAACAT
GTCAATAGGCTAGCCCAGGAGCAGGCAGAGCCACCGGCCAACCCCGAGGACAAGTTTGGA
TGGGATGGCTTGATTCGCGAAGGAGCTGTCGAGTATCTCGATGCTGAGGAAGAAGAGACA
GCCATGATTTGCATGACGCCAGAGGATCTCGAACTTT-ACCGTGAACAGAAGAA-TGATG
AAG-CTACACTCACGGAAGAAGAGAAA-CGGGCC-AAGGCAGAGGCAGA-GAAGAGGGAA
CAGGAAGAGGACC-GCAACAAGCGATTGAA-GACAAAGGTCAA-CCCCACAACTCACATG
-TACACA-CATT-GTGAGATTCACCCC-AGTATGATTCTCG-G-TATTTGTGCCA-GTAT
CATTCCTTT-CCCC--GATCACAACCACGGTATGTAT----GTCCTTTGA--CCATT-GA
TGG-ACT-CAACT-
>WH-1
-TCGA-CTCTGGCA-GTCGA-CCACTGTGAGTACTACCCTTGACGATGAGCTTATCGGCC
ATCGTAAACCCGGCCAAGACCTGGCGGGG-GATTTCTC-AAAGAAAACATGCTGACATCG
CTTCACAGACCGGTCACTTGATCTACCAGTGCGGTGGTATCGACAAGCGAACCATCGAGA
AGTTCGAGAAGGTTAGTCACTTTTCCTTCTATCGCGCGTTCTTT-------------GCC
CATCGATTCCCCCCTAC-----GACTCGAAACGTACCCGCTACCCCGCTCGAGCCCAAAA
ATTTTGCGATACGACCGTAA--TTTTTTCTGGTGGGGCATTTACCCCGCCACTCGAGCG-
---GCGTGTTTCTGCCCTCT-CCCATTCCACAACCTCACTGAGCTCATCGTCACGTGTCA
AGCAGTCACTAACCATCCGACAATAGGAAGCCGCTGAGCTCGGTAAGGGTTCCTTCAAGT
ACGCCTGGGTTCTTGACAAGCTCAAGGCCGAGCGTGAGCGTGGTATCACCATCGATATCG
CTCTCTGGAAGTTCGAGACTCCTCGCTACTATGTCACCGTCATTGGTATGTTGTCGCTCT
TACT-CCGTTCTATATCTCCTATTACTAACACATCACATAGACGCTCCCGGTCACCGTGA
TTTCATCAAGAA-CTCGAG-ATGTTTT-CCTCAC-AAAGGAGCAAATCATGAACTGTATG
CTCTGGGTGCCTAACTGGGACGGTGTCATTCCTCAGCCTGCTATCTATAAGCCTCGTCCT
CGGTGGACTGGTAAGCAGCTCATCAGCATGGTTATCCCTAAGGAGGTTAGCCTGTTCAAC
GGTACGGATTCTGGTGAAAACGCCCCTCTTAAGGATGAGGGTCTTCTGATCCAAGCCGGC
CAACTGATGTATGGTCTTTTGACTAAGAAGAACATTGGTGCTGCCGCGGGCGGCATTGTG
CATATCAGCTACAACGAACTTGGCCCTGAAGGTGCGATGGCTTTCTTGAACGGTGTCCAG
CAGGTTGTCACCTACTGGCTTCTCAACAATGGTCATAGCATTGGTATTGGTGATACAATT
CCCGATGCGGCAACCATTGCTAAAGTTCAGGTACATATTGATGAGGAAAAGGCTGAAGTT
GCTCGCTTGACAGCAATGGCCACAGCGAATGAGCTTGAGGCCCTACCTGGTATGAACGTT
-CGTGCGACCTTCGAAAACAAGGTCTCCATGGCTCTGAACCAGGCCCGTGATAAAGCTGG
TACCACAACACAGAAGAGTTTGAAGGATTCAAACAACGCTGTCACCATGGCTTCCTCAGG
TTCCAAGGGTT-CATCTATCAA-TATTTCTCAGATGACTGCGCTT-GTCGGTCAGCAAAT
CGTC-GAAGGCAAGCGTATTCCGTTT-GGTTTCAAGTATCGCACATTACC-TCACTTCAC
CAAGGA-CAGATACACCTTTGCTTCTACCCTTT-CACATTTGCGCCGAACCAATACTCCC
ATTGGACGAGATGGTAAATTGGCCAAGCCTCGACAGCTTCACAACACTCATTGGGGTTTG
GTGTGTCCCGCCGAAACGCCTGAGGGTCAAGCTTGTGGTCTGGTCAAGAACTTGTCTCTG
ATGTGTTATGTCAGTGTCGGCTCTCCTGCCGAACCTCTCATTGAATTCATGATCAACAGA
GGTATGGAAGTCGTTGAAGAGTACGAGCCGACAAGATATCCCCACGCTACAAAGATTTTC
GTCAACGGTAGCTGGGTTGGTGTTCACGCCGACCCCAAGCATCTTGTGAATCAGGTTTTG
GACACAAGACGAAAGTCGTACGTTCAATTCGAAGTATCACTTGTTCGTGATATCCGAGAC
CGCGAATTCAAGATCTTCTCAGATGCTGGTCGTGTCATGAGACCCGTCTTCACAGTCCAC
CAGGAGGATGACTATGAGAACAACATCACCAAAGGACAACTAGTGTTGACAAAGGAACAT
GTCAATAGGCTAGCCCAGGAGCAGGCAGAGCCACCGGCCAACCCCGAGGACAAGTTTGGA
TGGGATGGCTTGATTCGCGAAGGAGCTGTCGAGTATCTCGATGCTGAGGAAGAAGAGACA
GCCATGATTTGCATGACGCCAGAGGATCTCGAACTTT-ACCGTGAACAGAAGAA-TGATG
AAG-CTACACTCACGGAAGAAGAGAAA-CGGGCC-AAGGCAGAGGCAGA-GAAGAGGGAA
CAGGAAGAGGACC-GCAACAAGCGATTGAA-GACAAAGGTCAA-CCCCACAACTCACATG
-TACACA-CATT-GTGAGATTCACCCC-AGTATGATTCTCG-G-TATTTGTGCCA-GTAT
CATTCCTTTCCCC---GATCACAACCAGG-TATGTAT----GTCCTTT-GA-CCATT-GA
TGG-ACT-CAAGT-
>XC-2
-TCGA-CTCTGGCAAGTCGA-CCACTGTGAGTACCACCG--------------------C
ATCCCAACCCCG-CCGACACTTGGCGGGGGTAGTTTCAAATTTCCAATGTGCTGACATAC
TTTGATAGACCGGTCACTTGATCTACCAGTGCGGTGGTATCGACAAGCGAACCATCGAGA
AGTTCGAGAAGGTTGGTCTCATTTTCCTCGATCGCGCGCCCTTTTCCCTTTCGAAATATC
ATTCGAATCGCCCTCACACGACGACTCGATACGCGCCTGTTACCCCGCTCGAGGTCAAAA
ATTTTGCGGGTTTGTCGTAA-TTTTTTTCTGGTGGGGCTCATACCCCGCCACTCGAGCG-
---ACAGGCGTTTGCCCTCTTCCCACAAACCATTCCCTGGGCGCTCATCATCACGTGTCA
ACCAGTCACTAACCACCTGTCAATAGGAAGCCGCCGAGCTCGGAAAGGGTTCCTTCAAGT
ACGCCTGGGTTCTTGACAAGCTCAAAGCCGAGCGTGAGCGTGGTATCACCATTGATATCG
CCCTCTGGAAGTTCGAGACTCCTCGCTACTATGTCACCGTCATTGGTATGTTGTCACCAC
TGCTGTCATCACA----TTCTCATACTAACATGGCTCTCAGACGCTCCCGGTCACCGTGA
TTTCATCAAGAA-CTCGAG-ATG--TTTTCCTCACCAAGGAGCAGATCATGAACTGCATG
CTTTGGGTCCCTAACTGGGATGGTGTCATTCCCCAGCCAGCTATTTACAAGCCCCGCCCT
CGCTGGACTGGTAAGCAGCTCATCAGCATGGTTATCCCTAAGGAGGTTACCATTTTCAAC
GGTACCGACTCTGGCGAAAGTGCCCCTCTTAAGGACGAGGGTCTCTTGATTCAGGCCGGT
CAATTGATGTATGGTCTTCTTACAAAGAAGAGTGTTGGTGCTTCTGCCGGCGGTATTGTG
CATATCAGCTACAATGAGTTGGGACCCGAGGGTGCCATGGCTTTCCTGAACGGAGTGCAG
CAAGTTGTCACATATTGGCTTCTACAGAACGGTCACAGTATTGGTATCGGTGACACGATT
CCCGATGCGGTGACCATCGCCAAGGTTCAGGCGCACATTGACGATGAGAAGGCCGAGGTC
GCTCGCTTGACGGCGATGGCTACTGCCAACGAGCTTGAGGCTCTGCCTGGTATGAACGTT
-CGAGCGACTTTCGAAAACAAGGTCTCTATGGCTCTCAACCAGGCCCGTGACAAGGCTGG
TACCACAACACAGAAGAGTTTGAAGGATTCAAACAATGCTGTCACCATGGCTTCTTCAGG
TTCCAAGGGTT-CTTCTATCAA-CATTTCGCAAATGACTGCGCTT-GTCGGTCAACAAAT
CGTC-GAAGGAAAGCGCATTCCCTTT-GGTTTCAAGTATCGTACTCTGCC-TCATTTCAC
CAAGGA-CAGATATACATTTGCTTCCACTCTCT-CGCATTTGCGACGTACCAATACGCCC
ATTGGACGTGATGGTAAGCTTGCGAAACCTCGCCAGCTGCACAACACTCACTGGGGCTTG
GTGTGCCCTGCTGAGACGCCTGAAGGTCAGGCTTGTGGTCTGGTCAAGAACTTGTCGCTT
ATGTGCTATGTAAGCGTGGGCTCACCAGGCGAGCCTTTGATCGATTTTATGGTCAGCCGA
GGTATGGAAGTCGTTGAGGAGTACGAGCCGACAAGATACCCTCACGCAACCAAGGTTTTC
GTTAACGGTAGCTGGGTCGGTGTTCACCCTGAGCCTAGGGCATTGGTGAACAGCGTTTTG
GAAACACGACGAAAGTCTTATCTCCAGTTCGAAGTCTCTCTTGTTCGTGATATCAGAGAC
CGCGAATTCAAGATCTTCTCCGACGCAGGCCGTGTCATGAGACCAGTCTTTACAGTGCAA
CAAGAGGATGACTACGAGACTGGCCTTACTAAAGGACAGCTAGTATTGACAAAGGATCTC
GTGAATAAGATTGCCCAAGAGCAGGCAGAGCCACCTTCCGATCCATCAGAGAGGATTGGT
TGGCAGGGACTGATTCGTTCTGGAGCTGTCGAGTACATTGATGCCGAAGAGGAGGAGACT
GCTATGATTTGCATGACGCCTGAAGATCTCGAAATCT-ATCGTGAACAGAAGCG-TGATG
AAG-TCAACCTAACAGAAGAAGAGAAG-CAGGCC-AAGTTGGAGGCAGA-GAAGAGGGAA
CAGGAGGAAGAGC-GCAACAAGCGCTTAAA-GACAAAGG-TCAATCCGACAACTCACATG
-TACACG-CATT-GTGAGATTCATCCCAGTATG-ATTCTGG-GGCATTTGTGCCA-GTAT
CATTCCTTTCCCC---GATCAC-AACCAG-TATGTGTCATCCCCCCTTTGATTAAGTTGA
GCGCGACT------
>XC-3
-TCGA-CTCTGGCAAGTCGA-CCACTGTGAGTACTACCCTTGACGATGAGCTTATCGGCC
ATCGTAAACCCGGCCAAGACCTGGCGGGG-GATTTCTC-AAAGAAAACATACTGATATCG
CTTCACAGACCGGTCACTTGATCTACCAGTGCGGTGGTATCGACAAGCGAACCATCGAGA
AGTTCGAGAAGGTTAGTCACTTTTCCTTCTATCGCGCGTTCTTT-------------GCC
CATCGATTCCCCCCTAC-----GACTCGAAACGTACCCGCTACCCCGCTCGAGCCCAAAA
ATTTTGCGATACGACCGTAA--TTTTTTCTGGTGGGGCATTTACCCCGCCACTCGAGCG-
---GCGCGTTTCTGCCCTCT-CCCATTCCACAACCTCACTGAGCTCATCGTCACGTGTCA
AGCAGTCACTAACCATCCGACAATAGGAAGCCGCTGAGCTCGGTAAGGGTTCCTTCAAGT
ACGCCTGGGTTCTTGACAAGCTCAAGGCCGAGCGTGAGCGTGGTATCACCATCGATATCG
CTCTCTGGAAGTTCGAGACTCCTCGCTACTATGTCACCGTCATTGGTATGTTGTCGCTCT
TACT-CCGTTCTATATCTCCTATTACTAACACATCACATAGACGCTCCCGGTCACCGTGA
TTTCATCAAGAA-CTCGAG-ATGTTTT-CCTCAC-AAAGGAGCAAATCATGAACTGTATG
CTCTGGGTGCCTAACTGGGACGGTGTCATTCCTCAGCCTGCTATCTATAAGCCTCGTCCT
CGGTGGACTGGTAAGCAGCTCATCAGCATGGTTATCCCTAAGGAGGTTAGCCTGTTCAAC
GGTACGGATTCTGGTGAAAACGCCCCTCTTAAGGATGAGGGTCTTCTGATCCAAGCCGGC
CAACTGATGTATGGTCTTTTGACTAAGAAGAACATTGGTGCTGCCGCGGGCGGCATTGTG
CATATCAGCTACAACGAACTTGGCCCTGAAGGTGCGATGGCTTTCTTGAACGGTGTCCAG
CAGGTTGTCACCTACTGGCTTCTCAACAATGGTCATAGCATTGGTATTGGTGATACAATT
CCCGATGCGGCAACCATTGCTAAAGTTCAGGTACATATTGATGAGGAAAAGGCTGAAGTT
GCTCGCTTGACAGCAATGGCCACAGCGAATGAGCTTGAGGCCCTACCTGGTATGAACGTT
-CGTGCGACCTTCGAAAACAAGGTCTCCATGGCTCTGAACCAGGCCCGTGATAAAGCTGG
TACCACAACACAGAAGAGTTTGAAGGATTCAAACAACGCTGTCACCATGGCTTCCTCAGG
TTCCAAGGGTT-CATCTATCAA-TATTTCTCAGATGACTGCGCTT-GTCGGTCAGCAAAT
CGTC-GAAGGCAAGCGTATTCCGTTT-GGTTTCAAGTATCGCACATTACC-TCACTTCAC
CAA-GGACAGATACACCTTTGCTTCTACCCTTT-CACATTTGCGCCGAACCAATACTCCC
ATTGGACGAGATGGTAAATTGGCCAAGCCTCGACAGCTTCACAACACTCATTGGGGTTTG
GTGTGTCCCGCCGAAACGCCTGAGGGTCAAGCTTGTGGTCTGGTCAAGAACTTGTCTCTG
ATGTGTTATGTCAGTGTCGGCTCTCCTGCCGAACCTCTCATTGAATTCATGATCAACAGA
GGTATGGAAGTCGTTGAAGAGTACGAGCCGACAAGATATCCCCACGCTACAAAGATTTTC
GTCAACGGTAGCTGGGTTGGTGTTCACGCCGACCCCAAGCATCTTGTGAATCAGGTTTTG
GACACAAGACGAAAGTCGTACGTTCAATTCGAAGTATCACTTGTTCGTGATATCCGAGAC
CGCGAATTCAAGATCTTCTCAGATGCTGGTCGTGTCATGAGACCCGTCTTCACAGTCCAC
CAGGAGGATGACTATGAGAACAACATCACCAAAGGACAACTAGTGTTGACAAAGGAACAT
GTCAATAGGCTAGCCCAGGAGCAGGCAGAGCCACCGGCCAACCCCGAGGACAAGTTTGGA
TGGGATGGCTTGATTCGCGAAGGAGCTGTCGAGTATCTCGACGCTGAGGAAGAAGAGACA
GCCATGATTTGCATGACGCCAGAGGATCTCGAACTTT-ACCGTGAACAGAAGAA-TGATG
AAG-CTACACTCACGGAAGAAGAGAAA-CGGGCC-AAGGCAGAGGCAGA-GAAGAGGGAA
CAGGAAGAGGACC-GCAACAAGCGATTGAA-GACAAAGGTCAACCCCCACAACTCACATG
-TACACA-CATT-GTGAGATTCACCCC-AGTATGATTCTCG-GGTATTTGTGCCA-GTAT
CATTTCCTT-TCCC--GATCACAACCCAGGTATGTAT----GTCCTTTTGACCCATT-GA
TGG-ACT-CAACT-
>XY-1
-TCGA-CTCTGGCAAGTCGA-CCACTGTGAGTACTACCCTTGACGATGAGCTTATCGGCC
ATCGTAAACCCGGCCAAGACCTGGCGGGG-GATTTCTC-AAAGAAAACATGCTGACATCG
CTTCACAGACCGGTCACTTGATCTACCAGTGCGGTGGTATCGACAAGCGAACCATCGAGA
AGTTCGAGAAGGTTAGTCACTTTTCCTTCTATCGCGCGTTCTTT-------------GCC
CATCGATTCCCCCCTAC-----GACTCGAAACGTACCCGCTACCCCGCTCGAGCCCAAAA
ATTTTGCGATACGACCGTAA--TTTTTTCTGGTGGGGCATTTACCCCGCCACTCGAGCG-
---GCGTGTTTCTGCCCTCT-CCCATTCCACAACCTCACTGAGCTCATCGTCACGTGTCA
AGCAGTCACTAACCATCCGACAATAGGAAGCCGCTGAGCTCGGTAAGGGTTCCTTCAAGT
ACGCCTGGGTTCTTGACAAGCTCAAGGCCGAGCGTGAGCGTGGTATCACCATCGATATCG
CTCTCTGGAAGTTCGAGACTCCTCGCTACTATGTCACCGTCATTGGTATGTTGTCGCTCT
TACT-CCGTTCTATATCTCCTATTACTAACACATCACATAGACGCTCCCGGTCACCGTGA
TTTCATCAAGAA-CTCGAG--TGTTTT-CCTCACCAAAGGAGCAAATCATGAACTGTATG
CTCTGGGTGCCTAACTGGGACGGTGTCATTCCTCAGCCTGCTATCTATAAGCCTCGTCCT
CGGTGGACTGGTAAGCAGCTCATCAGCATGGTTATCCCTAAGGAGGTTAGCCTGTTCAAC
GGTACGGATTCTGGTGAAAACGCCCCTCTTAAGGATGAGGGTCTTCTGATCCAAGCCGGC
CAACTGATGTATGGTCTTTTGACTAAGAAGAACATTGGTGCTGCCGCGGGCGGCATTGTG
CATATCAGCTACAACGAACTTGGCCCTGAAGGTGCGATGGCTTTCTTGAACGGTGTCCAG
CAGGTTGTCACCTACTGGCTTCTCAACAATGGTCATAGCATTGGTATTGGTGATACAATT
CCCGATGCGGCAACCATTGCTAAAGTTCAGGTACATATTGATGAGGAAAAGGCTGAAGTT
GCTCGCTTGACAGCAATGGCCACAGCGAATGAGCTTGAGGCCCTACCTGGTATGAACGTT
-CGTGCGACCTTCGAAAACAAGGTCTCCATGGCTCTGAACCAGGCCCGTGATAAAGCTGG
TACCACAACACAGAAGAGTTTGAAGGATTCAAACAACGCTGTCACCATGGCTTCCTCAGG
TTCCAAGGGTT-CATCTATCAA-TATTTCTCAGATGACTGCGCTT-GTCGGTCAGCAAAT
CGTC-GAAGGCAAGCGTATTCCGTTT-GGTTTCAAGTATCGCACATTACC-TCACTTCAC
CAAGGA-CAGATACACCTTTGCTTCTACCCTTT-CACATTTGCGCCGAACCAATACTCCC
ATTGGACGAGATGGTAAATTGGCCAAGCCTCGACAGCTTCACAACACTCATTGGGGTTTG
GTGTGTCCCGCCGAAACGCCTGAGGGTCAAGCTTGTGGTCTGGTCAAGAACTTGTCTCTG
ATGTGTTATGTCAGTGTCGGCTCTCCTGCCGAACCTCTCATTGAATTCATGATCAACAGA
GGTATGGAAGTCGTTGAAGAGTACGAGCCGACAAGATATCCCCACGCTACAAAGATTTTC
GTCAACGGTAGCTGGGTTGGTGTTCACGCCGACCCCAAGCATCTTGTGAATCAGGTTTTG
GACACAAGACGAAAGTCGTACGTTCAATTCGAAGTATCACTTGTTCGTGATATCCGAGAC
CGCGAATTCAAGATCTTCTCAGATGCTGGTCGTGTCATGAGACCCGTCTTCACAGTCCAC
CAGGAGGATGACTATGAGAACAACATCACCAAAGGACAACTAGTGTTGACAAAGGAACAT
GTCAATAGGCTAGCCCAGGAGCAGGCAGAGCCACCGGCCAACCCCGAGGACAAGTTTGGA
TGGGATGGCTTGATTCGCGAAGGAGCTGTCGAGTATCTCGATGCTGAGGAAGAAGAGACA
GCCATGATTTGCATGACGCCAGAGGATCTCGAACTTT-ACCGTGAACAGAAGAA-TGATG
AAG-CTACACTCACGGAAGAAGAGAAA-CGGGCC-AAGGCAGAGGCAGA-GAAGAGGGAA
CAGGAAGAGGACC-GCAACAAGCGATTGAA-GACAAAGGTCAA-CCCCACAACTCACATG
-TACACA-CATT-GTGAGATTCACCCC-AGTATGATTCTCG-G-TATTTGTGCCA-GTAT
CATTCCTTTCCCC---GATCACAACCAGG-TATGTAT----GTCCTTT-GA-CCATT-GA
TGG-ACT-CAACT-
>XY-2
TGCGA-CTCTGGCA-GTCGA-CCACTGTGAGTACTACCCTGGACGTTGAGCTTATCTGCC
ATCGTGATCCTGACCAAGATCTGGCGGGG-TACATCTTGGAAGACAACATGCTGACATCG
CTTCACAGACCGGTCACTTGATCTACCAGTGCGGTGGTATCGACAAGCGAACCATCGAGA
AGTTCGAGAAGGTTAGTCACTTTCCCTTCGATCGCGCGTCCTCT-------------GCC
CACCGATTT-CACTTGC-----GATTCGAAACGTGCCTGCTACCCCGCTCGAGACCAAAA
ATTTTGCGATATGACCGTAA--TTTTTTT-GGTGGGGCATTTACCCCGCCACTCGAGCGA
TGGGCGCGTTTTTGCCCTTT-CCTGT-CCACAACCTCAATGAGCGCATTGTCACGTGTCA
AGCAGCGACTAACCATTCGACAATAGGAAGCCGCTGAGCTCGGTAAGGGTTCCTTCAAGT
ACGCCTGGGTTCTTGACAAGCTCAAGGCCGAGCGTGAGCGTGGTATCACCATCGATATTG
CTCTCTGGAAGTTCGAGACTCCTCGCTACTATGTCACCGTCATTGGTATGTTGTCGCTCA
TACC-TCATCCTA--CTTCCTCATACTAACACATCATTCAGACGCTCCCGGTCACCGTGA
TTTCATCAAGAA-CTCGAG-ATGTTTT-CCTCA-CAAAGGAGCAGATCATGAACTGTATG
CTCTGGGTGCCTAATTGGGACGGTGTCATTCCTCAGCCCGCTATCTATAAGCCTCGTCCT
CGGTGGACTGGTAAGCAGCTTATCAGCATGGTCATCCCTAAGGAGGTAAGCCTGTTCAAT
GGTACGGATTCTGGTGAAAACGCCCCTCTTAAGGACGAGGGTCTTCTGATCCAAGCCGGT
CAACTGATGTATGGTCTTTTGACTAAGAAGAACATTGGTGCTGCTGCGGGCGGTATTGTG
CATATCAGCTACAACGAACTTGGCCCCGAAGGTGCGATGGCTTTCCTGAACGGTGTCCAG
CAGGTTGTCACCTACTGGCTTCTCAACAATGGTCATAGCATTGGTATTGGTGATACAATT
CCCGATGCGGCGACCATTGCTAAAGTCCAGGTGCACATTGACGAGGAAAAGGCTGAAGTT
GCTCGCTTGACAGCAATGGCCACAGCGAACGAGCTTGAGGCTCTACCAGGTATGAACGTT
-CGTGCAACCTTCGAAAACAAGGTCTCCATGGCTCTGAATCAGGCCCGTGATAAGGCTGG
TACCACAACACAGAAGAGTTTGAAGGATTCAAACAACGCTGTCACCATGGCTTCCTCAGG
TTCCAAGGGTT-CATCTATCAA-TATTTCTCAAATGACTGCGCTT-GTCGGTCAGCAAAT
TGTT-GAAGGCAAGCGTATTCCTTT-CGGTTTCAAGTATCGCACATTACC-TCACTT-CA
CCAAGGACAGATATACCTTCGCCTCTACTCTTT-CACATTTGCGCCGAACCAATACTCCC
ATTGGACGAGATGGTAAATTGGCCAAGCCTCGACAGCTTCACAATACTCACTGGGGTTTG
GTGTGTCCCGCCGAAACGCCTGAGGGTCAAGCTTGTGGTCTGGTCAAAAACTTGTCTCTG
ATGTGTTATGTCAGTGTCGGCTCTCCAGCCGATCCTCTCATTGAATTCATGATCAACAGA
GGTATGGAAGTCGTTGAGGAGTACGAGCCCACAAGATATCCCCACGCTACAAAGATTTTC
GTCAACGGTAGCTGGGTTGGTGTTCACGCCGACCCCAAGCATCTCGTGAATCAGGTTTTG
GACACAAGACGAAAGTCGTACGTCCAGTTCGAAGTATCACTTGTTCGTGATATTCGAGAC
CGTGAATTCAAGATCTTCTCAGATGCTGGTCGTGTCATGAGACCTGTCTTCACAGTCCAT
CAGGAGGATGACTACGAGAACAACATCACCAAGGGACAACTAGTGTTGACAAAGGAACAT
GTCAACAGGCTAGCGCAAGAGCAGGCAGAGCCACCTGCCAACCCCGCTGACAAGTTTGGA
TGGGATGGCTTGATTCGCGAAGGAGCTGTCGAGTATCTCGACGCCGAGGAAGAAGAGACA
GCCATGATTTGCATGACGCCAGAGGATCTCGAACTTT-ACCGTGAGCAAAAGAA-TGATG
AAG-CTACACTCACGGAAGAGGAGAAA-CGGGCC-AAGGCTGAGGCAGA-GAAAAGGGAA
CAGGAGGAGGACC-GCAACAAGCGATTGAA-GACAAAGGTCAACCCC-ACAACTCACATG
-TACACA-CATT-GCGAGATTCACCCCAGTATG-ATTCTC--GGTATCTGTGCCA-GTAT
CATTCCTTTCCCC---GATCACAACCAGGT-ATGTAT----GTCCTAT--GACCATGC-A
TGG-ACTCAACT--
>XY-3
-TCGA-CTCTGGCAAGTCGA-CCACTGTGAGTACTACCCTGGACGTTGAGCTTATCTGCC
ATCGTGATCCTGACCAAGATCTGGCGGGG-TACATCTTGGAAGACAACATGCTGACATCG
CTTCACAGACCGGTCACTTGATCTACCAGTGCGGTGGTATCGACAAGCGAACCATCGAGA
AGTTCGAGAAGGTTAGTCACTTTCCCTTCGATCGCGCGTCCTCT-------------GCC
CACCGATTT-CACTTGC-----GATTCGAAACGTGCCTGCTACCCCGCTCGAGACCAAAA
ATTTTGCGATATGACCGTAA--TTTTTTT-GGTGGGGCATTTACCCCGCCACTCCAACGA
TGGGCGCGTTTTTGCCCTTT-CCTGT-CCACAACCTCAATGAACGCATTGGCACGTGTCA
AACAGCGACTAACCATTCGACAATAGGAAGCCGCTGAACTCGGTAAGGGGTCCTTCAAGT
ACGCCTGGGTTCTTGACAAGCTCAAGGGCGAACGTGAGCGTGGTATCACCATCGATATTG
CTCTCTGGAAGTTCGAAACTCCTCGCTACTATGTCACCGTCATTGGTATGTTGTCGCTCA
TACC-TCATCCTA--CTTCCTCATACTAACACATCATTCAGAAGCTCCCGGGCACCGTGA
TTTCATCAAGAA-CTCGAG-ATGTTTT-CCTCA-CAAAGGAGCAGATCATGAACTGTATG
CTCTGGGTGCCTAATTGGGACGGTGTCATTCCTCAGCCCGCTATCTATAAGCCTCGTCCT
CGGTGGACTGGTAAGCAGCTTATCAGCATGGTCATCCCTAAGGAGGTAAGCCTGTTCAAT
GGTACGGATTCTGGTGAAAACGCCCCTCTTAAGGACGAGGGTCTTCTGATCCAAGCCGGT
CAACTGATGTATGGTCTTTTGACTAAGAAGAACATTGGTGCTGCTGCGGGCGGTATTGTG
CATATCAGCTACAACGAACTTGGCCCCGAAGGTGCGATGGCTTTCCTGAACGGTGTCCAG
CAGGTTGTCACCTACTGGCTTCTCAACAATGGTCATAGCATTGGTATTGGTGATACAATT
CCCGATGCGGCGACCATTGCTAAAGTCCAGGTGCACATTGACGAGGAAAAGGCTGAAGTT
GCTCGCTTGACAGCAATGGCCACAGCGAACGAGCTTGAGGCTCTACCAGGTATGAACGTT
-CGTGCAACCTTCGAAAACAAGGTCTCCATGGCTCTGAATCAGGCCCGTGATAAGGCTGG
TACCACAACACAGAAGAGTTTGAAGGATTCAAACAACGCTGTCACCATGGCTTCCTCAGG
TTCCAAGGGTT-CATCTATCAA-TATTTCTCAAATGACTGCGCTT-GTCGGTCAGCAAAT
TGTT-GAAGGCAAGCGTATTCCTTT-CGGTTTCAAGTATCGCACATTACC-TCACTT-CA
CCAAGGACAGATATACCTTCGCCTCTACTCTTT-CACATTTGCGCCGAACCAATACTCCC
ATTGGACGAGATGGTAAATTGGCCAAGCCTCGACAGCTTCACAATACTCACTGGGGTTTG
GTGTGTCCCGCCGAAACGCCTGAGGGTCAAGCTTGTGGTCTGGTCAAAAACTTGTCTCTG
ATGTGTTATGTCAGTGTCGGCTCTCCAGCCGATCCTCTCATTGAATTCATGATCAACAGA
GGTATGGAAGTCGTTGAGGAGTACGAGCCCACAAGATATCCCCACGCTACAAAGATTTTC
GTCAACGGTAGCTGGGTTGGTGTTCACGCCGACCCCAAGCATCTCGTGAATCAGGTTTTG
GACACAAGACGAAAGTCGTACGTCCAGTTCGAAGTATCACTTGTTCGTGATATTCGAGAC
CGTGAATTCAAGATCTTCTCAGATGCTGGTCGTGTCATGAGACCTGTCTTCACAGTCCAT
CAGGAGGATGACTACGAGAACAACATCACCAAGGGACAACTAGTGTTGACAAAGGAACAT
GTCAACAGGCTAGCGCAAGAGCAGGCAGAGCCACCTGCCAACCCCGCTGACAAGTTTGGA
TGGGATGGCTTGATTCGCGAAGGAGCTGTCGAGTATCTCGACGCCGAGGAAGAAGAGACA
GCCATGATTTGCATGACGCCAGAGGATCTCGAACTTT-ACCGTGAGCAAAAGAA-TGATG
AAG-CTACACTCACGGAAGAGGAGAAA-CGGGCC-AAGGCTGAGGCAGA-GAAAAGGGAA
CAGGAGGAGGACC-GCAACAAGCGATTGAA-GACAAAGGTCAACCCC-ACAACTCACATG
-TACACA-CATT-GCGAGATTCACCCCAGTATG-ATTCTC--GGTATCTGTGCCA-GTAT
CATTCCTTTCCCC---GATCACAACCAGGT-ATGTAT----GTCCTAT--GACCATGC-A
TGG-ACTCAACT--
>XY-5
-TCGA-CTCTGGCAAGTCGA-CCACTGTGAGTACTACCCTTGACGATGAGCTTATCGGCC
ATCGTAAACCCGGCCAAGACCTGGCGGGG-GATTTCTC-AAAGAAAACATACTGATATCG
CTTCACAGACCGGTCACTTGATCTACCAGTGCGGTGGTATCGACAAGCGAACCATCGAGA
AGTTCGAGAAGGTTAGTCACTTTTCCTTCTATCGCGCGTTCTTT-------------GCC
CATCGATTCCCCCCTAC-----GACTCGAAACGTACCCGCTACCCCGCTCGAGCCCAAAA
ATTTTGCGATACGACCGTAA--TTTTTTCTGGTGGGGCATTTACCCCGCCACTCGAGCG-
---GCGCGTTTCTGCCCTCT-CCCATTCCACAACCTCACTGAGCTCATCGTCACGTGTCA
AGCAGTCACTAACCATCCGACAATAGGAAGCCGCTGAGCTCGGTAAGGGTTCCTTCAAGT
ACGCCTGGGTTCTTGACAAGCTCAAGGCCGAGCGTGAGCGTGGTATCACCATCGATATCG
CTCTCTGGAAGTTCGAGACTCCTCGCTACTATGTCACCGTCATTGGTATGTTGTCGCTCT
TACT-CCGTTCTATATCTCCTATTACTAACACATCACATAGACGCTCCCGGCCACCGTGA
TTTCATCTTGAA-CTCGAG-ATGTTTT-CCTCAC-AAAGGAGCAAATCATGAACTGTATG
CTCTGGGTGCCTAACTGGGACGGTGTCATTCCTCAGCCTGCTATCTATAAGCCTCGTCCT
CGGTGGACTGGTAAGCAGCTCATCAGCATGGTTATCCCTAAGGAGGTTAGCCTGTTCAAC
GGTACGGATTCTGGTGAAAACGCCCCTCTTAAGGATGAGGGTCTTCTGATCCAAGCCGGC
CAACTGATGTATGGTCTTTTGACTAAGAAGAACATTGGTGCTGCCGCGGGCGGCATTGTG
CATATCAGCTACAACGAACTTGGCCCTGAAGGTGCGATGGCTTTCTTGAACGGTGTCCAG
CAGGTTGTCACCTACTGGCTTCTCAACAATGGTCATAGCATTGGTATTGGTGATACAATT
CCCGATGCGGCAACCATTGCTAAAGTTCAGGTACATATTGATGAGGAAAAGGCTGAAGTT
GCTCGCTTGACAGCAATGGCCACAGCGAATGAGCTTGAGGCCCTACCTGGTATGAACGTT
-CGTGCGACCTTCGAAAACAAGGTCTCCATGGCTCTGAACCAGGCCCGTGATAAAGCTGG
TACCACAACACAGAAGAGTTTGAAGGATTCAAACAACGCTGTCACCATGGCTTCCTCAGG
TTCCAAGGGTT-CATCTATCAA-TATTTCTCAGATGACTGCGCTT-GTCGGTCAGCAAAT
CGTC-GAAGGCAAGCGTATTCCGTTT-GGTTTCAAGTATCGCACATTACC-TCACTTCAC
CAAGGA-CAGATACACCTTTGCTTCTACCCTTT-CACATTTGCGCCGAACCAATACTCCC
ATTGGACGAGATGGTAAATTGGCCAAGCCTCGACAGCTTCACAACACTCATTGGGGTTTG
GTGTGTCCCGCCGAAACGCCTGAGGGTCAAGCTTGTGGTCTGGTCAAGAACTTGTCTCTG
ATGTGTTATGTCAGTGTCGGCTCTCCTGCCGAACCTCTCATTGAATTCATGATCAACAGA
GGTATGGAAGTCGTTGAAGAGTACGAGCCGACAAGATATCCCCACGCTACAAAGATTTTC
GTCAACGGTAGCTGGGTTGGTGTTCACGCCGACCCCAAGCATCTTGTGAATCAGGTTTTG
GACACAAGACGAAAGTCGTACGTTCAATTCGAAGTATCACTTGTTCGTGATATCCGAGAC
CGCGAATTCAAGATCTTCTCAGATGCTGGTCGTGTCATGAGACCCGTCTTCACAGTCCAC
CAGGAGGATGACTATGAGAACAACATCACCAAAGGACAACTAGTGTTGACAAAGGAACAT
GTCAATAGGCTAGCCCAGGAGCAGGCAGAGCCACCGGCCAACCCCGAGGACAAGTTTGGA
TGGGATGGCTTGATTCGCGAAGGAGCTGTCGAGTATCTCGACGCTGAGGAAGAAGAGACA
GCCATGATTTGCATGACGCCAGAGGATCTCGAACTTTTACCGTGAACAGAAGAA-TGATG
AAG-CTACACTCACGGAAGAAGAGAAA-CGGGCC-AAGGCAGAGGCAGA-GAAGAGGGAA
CAGGAAGAGGACC-GCAACAAGCGATTGAA-GACAAAGGTCAA-CCCCACAACTCACATG
-TACACA-CATT-GTGAGATTCACCCC-AGTATGATTCTCG-G-TATTTGTGCCA-GTAT
CATTCCTTT-CCCC--GATCACAACC-AGGTATGTAT----GTCCTTTGA--CCATT-GA
TGG-ACT-CAACT-
>XY-6
-TCGA-CTCTGGCAAGTCGA-CCACTGTGAGTACTACCCTGGACGTTGAGCTTATCTGCC
ATCGTGATCCTGACCAAGATCTGGCGGGG-TACATCTTGGAAGACAACATGCTGACATCG
CTTCACAGACCGGTCACTTGATCTACCAGTGCGGTGGTATCGACAAGCGAACCATCGAGA
AGTTCGAGAAGGTTAGTCACTTTCCCTTCGATCGCGCGTCCTCT-------------GCC
CACCGATTT-CACTTGC-----GATTCGAAACGTGCCTGCTACCCCGCTCGAGACCAAAA
ATTTTGCGATATGACCGTAA--TTTTTTT-GGTGGGGCATTTACCCCGCCACTCGAGCGA
TGGGCGCGTTTTTGCCCTTT-CCTGT-CCACAACCTCAATGAGCGCATTGTCACGTGTCA
AGCAGCGACTAACCATTCGACAATAGGAAGCCGCTGAGCTCGGTAAGGGTTCCTTCAAGT
ACGCCTGGGTTCTTGACAAGCTCAAGGCCGAGCGTGAGCGTGGTATCACCATCGATATTG
CTCTCTGGAAGTTCGAGACTCCTCGCTACTATGTCACCGTCATTGGTATGTTGTCGCTCA
TACC-TCATCCTA--CTTCCTCATACTAACACATCATTCAGACGCTCCCGGTCACCGTGA
TTTCATCAAGAA-CTCGAG--TGTTTT-CCTC--CAAAGGAGCAGATCATGAACTGTATG
CTCTGGGTGCCTAATTGGGACGGTGTCATTCCTCAGCCCGCTATCTATAAGCCTCGTCCT
CGGTGGACTGGTAAGCAGCTTATCAGCATGGTCATCCCTAAGGAGGTAAGCCTGTTCAAT
GGTACGGATTCTGGTGAAAACGCCCCTCTTAAGGACGAGGGTCTTCTGATCCAAGCCGGC
CAACTGATGTATGGTCTTTTGACTAAGAAGAACATTGGTGCTGCTGCGGGCGGTATTGTG
CATATCAGCTACAACGAACTTGGCCCCGAAGGTGCGATGGCTTTCCTGAACGGTGTCCAG
CAGGTTGTCACCTACTGGCTTCTCAACAATGGTCATAGCATTGGTATTGGTGATACAATT
CCCGATGCGGCGACCATTGCTAAAGTCCAGGTGCACATTGACGAGGAAAAGGCTGAAGTT
GCTCGCTTGACAGCAATGGCCACAGCGAACGAGCTTGAGGCTCTACCAGGTATGAACGTT
-CGTGCAACCTTCGAAAACAAGGTCTCCATGGCTCTGAATCAGGCCCGTGATAAGGCTGG
TACCACAACACAGAAGAGTTTGAAGGATTCAAACAACGCTGTCACCATGGCTTCCTCAGG
TTCCAAGGGTT-CATCTATCAA-TATTTCTCAAATGACTGCGCTT-GTCGGTCAGCAAAT
TGTT-GAAGGCAAGCGTATTCCTTT-CGGTTTCAAGTATCGCACATTACC-TCACTT-CA
CCAAGGACAGATATACCTTCGCCTCTACTCTTT-C-CATTTGCGCCGAACCAATACTCCC
ATTGGACGAGATGGTAAATTGGCCAAGCCTCGACAGCTTCACAATACTCACTGGGGTTTG
GTGTGTCCCGCCGAAACGCCTGAGGGTCAAGCTTGTGGTCTGGTCAAAAACTTGTCTCTG
ATGTGTTATGTCAGTGTCGGCTCTCCAGCCGATCCTCTCATTGAATTCATGATCAACAGA
GGTATGGAAGTCGTTGAGGAGTACGAGCCCACAAGATATCCCCACGCTACAAAGATTTTC
GTCAACGGTAGCTGGGTTGGTGTTCACGCCGACCCCAAGCATCTCGTGAATCAGGTTTTG
GACACAAGACGAAAGTCGTACGTCCAGTTCGAAGTATCACTTGTTCGTGATATTCGAGAC
CGTGAATTCAAGATCTTTTCAGATGCTGGTCGTGTCATGAGACCTGTCTTCACAGTCCAT
CAGGAGGATGACTACGAGAACAACATCACCAAGGGACAACTAGTGTTGACAAAGGAACAT
GTCAACAGGCTAGCGCAAGAGCAGGCAGAGCCACCTGCCAACCCCGCTGACAAGTTTGGA
TGGGATGGCTTGATTCGCGAAGGAGCTGTCGAGTATCTCGACGCCGAGGAAGAAGAGACA
GCCATGATTTGCATGACGCCAGAGGATCTCGAACTTT-ACCGTGAGCAAAAGAA-TGATG
AAG-CTACACTCACGGAAGAGGAGAAA-CGGGCC-AAGGCTGAGGCAGA-GAAAAGGGAA
CAGGAGGAGGACC-GCAACAAGCGATTGAA-GACAAAGGTCAACCCC-ACAACTCACATG
-TACACA-CATT-GCGAGATTCATCCCAGTATG-ATTCTC--GGGATCTGTGCCA-GTAT
CATTCCTTTCCCC---GATCACAACCAGGG-ATGGAT----GTCCTAT--GACCATGC-A
TGG-ACTCAACT--
>YA-1
-TCGA-CTCTGGCA-GTCGA-CCACTGTGAGTACCACCA--------------------C
ATCCCAACCCCG-CCGACACTTGGCGGGG-TAGTTTCAAATTTCCAACGTGCTGACATAC
TTTGATAGACCGGTCACTTGATCTACCAGTGCGGTGGTATCGACAAGCGAACCATCGAGA
AGTTCGAGAAGGTTGGTCTCATTTTCCTCGATCGCGCGCCTTTTTCCCTTTCGAAATATC
ATTCGAATCGCCCTCACACGACGACTCGATACGCGCCTGTTACCCCGCTCGAGGTCAAAA
ATTTTGCGGCTTTGTCGTAAATTTTTTTCTGGTGGGGCTCATACCCCGCCACTCGAGCG-
---ACAGGCGTTTGCCCTCTTCCCACAAACCATTCCCTGGGCGCTCATCATCACGTGTCA
ACCAGTCACTAACCACCTGTCAATAGGAAGCCGCCGAGCTCGGTAAGGGTTCCTTCAAGT
ACGCCTGGGTTCTTGACAAGCTCAAAGCCGAGCGTGAGCGTGGTATCACCATTGATATCG
CCCTCTGGAAGTTCGAGACTCCTCGCTACTATGTCACCGTCATTGGTATGTTGTCACCAC
TGCTGTCATCACA----TTCTCATACTAACATGGCTATCAGACGCTCCCGGTCACCGTGA
TTTCATCAAGAA-CTCGAGGATG--TTTTCTCACCAAAGGAGCAGATCATGAACTGCATG
CTTTGGGTCCCTTACTGGGATGGTGTCATTCCCCAGCCAGCTATTTACAAGCCCCGCCCT
CGCTGGACTGGTAAGCAGCTCATCAGCATGGTTATCCCTAAGGAGGTTACCATTTTCAAC
GGTACCGACTCTGGCGAAAGTGCCCCTCTTAAGGACGAGGGTCTCTTGATTCAGGCCGGT
CAATTGATGTATGGTCTTCTTACAAAGAAGAGTGTTGGTGCTTCTGCCGGCGGTATTGTG
CATATCAGCTACAATGAGTTGGGACCCGAGGGTGCCATGGCTTTCCTGAACGGAGTGCAG
CAAGTTGTCACATACTGGCTTCTACAGAACGGTCACAGTATTGGTATCGGTGACACGATT
CCCGATGCGGTGACCATCGCCAAGGTTCAGGCGCACATTGACGATGAGAAGGCCGAGGTC
GCTCGCTTGACGGCGATGGCTACTGCCAACGAGCTTGAGGCTCTGCCTGGTATGAACGTT
-CGAGCGACTTTCGAAAACAAGGTCTCTATGGCTCTCAACCAGGCCCGTGACAAGGCTGG
TACCACAACACAGAAGAGTTTGAAGGATTCAAACAATGCTGTCACCATGGCTTCTTCAGG
TTCCAAGGGTT-CTTCTATCAA-CATTTCGCAAATGACTGCGCTT-GTCGGTCAACAAAT
CGTC-GAAGGAAAGCGCATTCCCTTT-GGTTTCAAGTATCGTACTCTGCC-TCATTTCAC
CAAGGA-CAGATATACATTTGCTTCCACTCTCT-CGCATTTGCGACGTACCAATACGCCC
ATTGGACGTGATGGTAAGCTTGCGAAACCTCGCCAGCTGCACAACACTCACTGGGGCTTG
GTGTGCCCTGCTGAGACGCCTGAAGGTCAGGCTTGTGGTCTGGTCAAGAACTTGTCGCTT
ATGTGCTATGTAAGCGTGGGCTCACCAGGCGAGCCTTTGATCGATTTTATGGTCAGCCGA
GGTATGGAAGTCGTTGAGGAGTACGAGCCGACAAGATACCCTCACGCAACCAAGGTTTTC
GTTAACGGTAGCTGGGTCGGTGTTCACCCTGAGCCTAGGGCATTGGTGAACAGCGTTTTG
GAAACACGACGAAAGTCTTATCTCCAGTTCGAAGTCTCTCTTGTTCGTGATATCAGAGAC
CGCGAATTCAAGATCTTCTCCGACGCAGGCCGTGTCATGAGACCAGTCTTTACAGTGCAA
CAAGAGGATGACTACGAGACTGGCCTTACTAAAGGACAGCTAGTATTGACAAAGGATCTC
GTGAATAAGATTGCCCAAGAGCAGGCAGAGCCACCTTCCGATCCATCAGAGAGGATTGGT
TGGCAGGGACTGATTCGTTCTGGAGCTGTCGAGTACATTGATGCCGAAGAGGAGGAGACT
GCTATGATTTGCATGACGCCTGAAGATCTCGAAATCT-ATCGTGAACAGAAGCG-TGATG
AAG-TCAACCTAACAGAAGAAGAGAAG-CAGGCC-AAGTTGGAGGCAGA-GAAGAGGGAA
CAGGAGGAAGAGC-GCACCAGCGCTTTAAA-GACAAAGG-TCAATCCGACAACTCACATG
GTACACG-CATTTGTGAGATTCATCCCAGTATG-ATTCTGG-G-CATTTGTGCCA-GTAT
CATTTCCTTTCCC---GATCACCAACCAGGTATGTGTCATCCCCCTTTGAATTAAGTTGA
GCGCGACT------
>YA-2
-TCGA-CTCTGGCA-GTCGA-CCACTGTGAGTACCACCA--------------------C
ATCCCAACCCCG-CCGACACTTGGCGGGG-TAGTTTCAAATTTCCAACGTGCTGACATAC
TTTGATAGACCGGTCACTTGATCTACCAGTGCGGTGGTATCGACAAGCGAACCATCGAGA
AGTTCGAGAAGGTTGGTCTCATTTTCCTCGATCGCGCGCCTTTTTCCCTTTCGAAATATC
ATTCGAATCGCCCTCACACGACGACTCGATACGCGCCTGTTACCCCGCTCGAGGTCAAAA
ATTTTGCGGCTTTGTCGTAAATTTTTTTCTGGTGGGGCTCATACCCCGCCACTCGAGCG-
---ACAGGCGTTTGCCCTCTTCCCACAAACCATTCCCTGGGCGCTCATCATCACGTGTCA
ACCAGTCACTAACCACCTGTCAATAGGAAGCCGCCGAGCTCGGTAAGGGTTCCTTCAAGT
ACGCCTGGGTTCTTGACAAGCTCAAAGCCGAGCGTGAGCGTGGTATCACCATTGATATCG
CCCTCTGGAAGTTCGAGACTCCTCGCTACTATGTCACCGTCATTGGTATGTTGTCACCAC
TGCTGTCATCACA----TTCTCATACTAACATGGCTATCAGACGCTCCCGGTCACCGTGA
TTTCATCAAGAA-CTCGAG-ATG--TTTTCCTCACCAAGGAGCAGATCATGAACTGCATG
CTTTGGGTCCCTAACTGGGATGGTGTCATTCCCCAGCCAGCTATTTACAAGCCCCGCCCT
CGCTGGACTGGTAAGCAGCTCATCAGCATGGTTATCCCTAAGGAGGTTACCATTTTCAAC
GGTACCGACTCTGGCGAAAGTGCCCCTCTTAAGGACGAGGGTCTCTTGATTCAGGCCGGT
CAATTGATGTATGGTCTTCTTACAAAGAAGAGTGTTGGTGCTTCTGCCGGCGGTATTGTG
CATATCAGCTACAATGAGTTGGGACCCGAGGGTGCCATGGCTTTCCTGAACGGAGTGCAG
CAAGTTGTCACATACTGGCTTCTACAGAACGGTCACAGTATTGGTATCGGTGACACGATT
CCCGATGCGGTGACCATCGCCAAGGTTCAGGCGCACATTGACGATGAGAAGGCCGAGGTC
GCTCGCTTGACGGCGATGGCTACTGCCAACGAGCTTGAGGCTCTGCCTGGTATGAACGTT
-CGAGCGACTTTCGAAAACAAGGTCTCTATGGCTCTCAACCAGGCCCGTGACAAGGCTGG
TACCACAACACAGAAGAGTTTGAAGGATTCAAACAATGCTGTCACCATGGCTTCTTCAGG
TTCCAAGGGTT-CTTCTATCAA-CATTTCGCAAATGACTGCGCTT-GTCGGTCAACAAAT
CGTC-GAAGGAAAGCGCATTCCCTTT-GGTTTCAAGTATCGTACTCTGCC-TCATTTCAC
CAAGGA-CAGATATACATTTGCTTCCACTCTCT-CGCATTTGCGACGTACCAATACGCCC
ATTGGACGTGATGGTAAGCTTGCGAAACCTCGCCAGCTGCACAACACTCACTGGGGCTTG
GTGTGCCCTGCTGAGACGCCTGAAGGTCAGGCTTGTGGTCTGGTCAAGAACTTGTCGCTT
ATGTGCTATGTAAGCGTGGGCTCACCAGGCGAGCCTTTGATCGATTTTATGGTCAGCCGA
GGTATGGAAGTCGTTGAGGAGTACGAGCCGACAAGATACCCTCACGCAACCAAGGTTTTC
GTTAACGGTAGCTGGGTCGGTGTTCACCCTGAGCCTAGGGCATTGGTGAACAGCGTTTTG
GAAACACGACGAAAGTCTTATCTCCAGTTCGAAGTCTCTCTTGTTCGTGATATCAGAGAC
CGCGAATTCAAGATCTTCTCCGACGCAGGCCGTGTCATGAGACCAGTCTTTACAGTGCAA
CAAGAGGATGACTACGAGACTGGCCTTACTAAAGGACAGCTAGTATTGACAAAGGATCTC
GTGAATAAGATTGCCCAAGAGCAGGCAGAGCCACCTTCCGATCCATCAGAGAGGATTGGT
TGGCAGGGACTGATTCGTTCTGGAGCTGTCGAGTACATTGATGCCGAAGAGGAGGAGACT
GCTATGATTTGCATGACGCCTGAAGATCTCGAAATCT-ATCGTGAACAGAAGCG-TGATG
AAG-TCAACCTAACAGAAGAAGAGAAG-CAGGCC-AAGTTGGAGGCAGA-GAAGAGGGAA
CAGGAGGAAGAGC-GCAACAAGCGCTTAAA-GACAAAGG-TCAATCCGACAACTCACATG
-TACACG-CATT-GTGAGATTCATCCCAGTATG-ATTCTGG-G-CATTTGTGCCA-GTAT
CATTCCTTTCCCC---GATCAC-AACCAG-TATGTGTCATCCCCCCTTGATT-AAGTTGA
GCGCGAACT-----
>YA-3
-TCGA-CTCTGGCA-GTCGA-CCACTGTGAGTACTACCCTTGACGATGAGCTTATCCGCC
ATCGTAATCCTGACCAAGATCTGGCGGGG-TGTATCTCAAAAGACAACATGCTGACATAG
CTTCACAGACCGGTCACTTGATCTACCAGTGCGGTGGTATCGACAAGCGAACCATCGAGA
AGTTCGAGAAGGTTAGTC----TCCCTTCGATCGCGCGTCCTTT-------------GCC
CATCGATTTTCCCCTAC-----GACTCGAAACGTGCCCGCTACCCCGCTCGAGACCAAAA
ATTTTGCGATATGACCGTAA--TTTTTTT-GGTGGGGCATTTACCCCGCCACTCGAGCGA
TGGGCGCGTTT--GCCCTCT-CC------ACAATCTCAATGAGCGCATCGTCACGTGCCA
AGCAGTCACTAACCATCCGACAATAGGAAGCCGCTGAGCTCGGTAAGGGTTCCTTCAAGT
ACGCCTGGGTTCTTGACAAGCTCAAGGCCGAGCGTGAGCGTGGTATCACCATCGATATCG
CTCTCTGGAAGTTCGAGACTCCTCGCTACTATGTCACCGTCATTGGTATGTTGTCGCCCA
TGCT-TCATTCTT--CTTCCTCGTACTAACATATCACTCAGACGCTCCCGGTCACCGTGA
TTTCATCAAGAA-CTCGAG-ATGTTTT-CCTCA-CAAAGGAGCAAATCATGAACTGTATG
CTCTGGGTGCCTAATTGGGACGGTGTCATTCCTCAGCCCGCTATCTATAAGCCTCGTCCT
CGGTGGACTGGTAAGCAGCTTATCAGCATGGTCATCCCTAAGGAGGTAAGCCTGTTCAAT
GGTACGGATTCTGGTGAAAACGCCCCTCTTAAGGACGAAGGTCTTCTGATCCAAGCCGGC
CAACTGATGTATGGTCTTTTGACTAAGAAGAACATTGGTGCTGCTGCGGGCGGTATTGTG
CATATCAGCTACAACGAACTGGGCCCCGAAGGTGCGATGGCTTTCCTGAACGGTGTCCAG
CAGGTTGTCACCTACTGGCTTCTCAACAATGGTCATAGCATTGGTATTGGTGATACAATT
CCAGATGCGGCGACCATTGCTAAAGTCCAGGTGCACATTGACGAGGAAAAGGCTGAAGTT
GCTCGCTTGACAGCGATGGCCACAGCGAATGAGCTTGAGGCTCTACCAGGTATGAACGTT
-CGTGCAACCTTCGAAAACAAGGTCTCCATGGCTCTGAATCAGGCCCGTGATAAGGCTGG
TACCACAACACAGAAGAGTTTGAAGGATTCAAACAACGCTGTCACCATGGCTTCCTCAGG
TTCCAAGGGTT-CATCTATCAA-TATTTCTCAAATGACTGCGCTT-GTCGGTCAGCAAAT
TGTT-GAAGGCAAGCGTATTCCTTT-CGGCTTCAAGTATCGCACATTACC-TCACTT-CA
CCAAGGACAGATATACTTTCGCCTCTACCCTTT-CACATTTGCGCCGAACCAATACTCCC
ATTGGACGAGATGGTAAATTGGCCAAGCCTCGACAGCTTCACAATACTCACTGGGGTCTG
GTGTGTCCTGCCGAAACGCCTGAGGGTCAAGCTTGTGGTCTGGTCAAAAACTTGTCTCTG
ATGTGTTATGTCAGTGTCGGCTCTCCAGCCGATCCTCTTATTGAATTCATGATCAACAGA
GGTATGGAAGTCGTTGAGGAGTACGAGCCGACAAGATATCCCCACGCTACAAAGATTTTC
GTCAACGGTAGCTGGGTTGGTGTTCATGCCGACCCTAAGCATCTCGTGAATCAGGTCTTG
GACACAAGACGAAAGTCGTACGTCCAGTTCGAAGTATCACTTGTTCGTGATATTCGAGAC
CGTGAATTCAAGATCTTCTCAGATGCTGGTCGTGTCATGAGACCTGTCTTCACAGTCCAT
CAGGAGGACGACTACGAGAACAACATCACCAAGGGACAACTAGTGTTGACAAAGGAACAT
GTCAATAGGCTAGCCCAAGAGCAGGTAGAGCCACCTGCCAACCCGGCGGACAAGTTTGGA
TGGGATGGCTTAATTCGCGAAGGAGCTGTCGAGTATCTCGACGCCGAGGAAGAAGAGACA
GCCATGATTTGCATGACGCCAGAGGATCTCGAACTTT-ACCGTGAGCAAAAGAA-TGATG
AAG-CTACACTCACGGAAGAGGAGAAA-CGGGCC-AAGGCTGAGGCAGA-GAAGAGGGAA
CAGGAGGAGGACC-GCAACAAGCGATTGAA-GACAAAGGTCAACCCC-ACAACTCACATG
-TACACA-CATT-GCGAGATTCACCCCAGTATG-ATTCTC--GGTATCTGTGCCA-GTAT
CATTCCTTTCCCC---GATCACAACCAGGT-ATGTAT----GTCCTAT--GAATATGC-A
TGG-ACTCAACT--
>YC-5
-TCGA-CTCTGGC-AGTCGA-CCACTGTGAGTACTACCCTTGACGATGAGCTTATCGGCC
ATCGTAAACCCGGCCAAGACCTGGCGGGG-GATTTCTC-AAAGAAAACATACTGATATCG
CTTCACAGACCGGTCACTTGATCTACCAGTGCGGTGGTATCGACAAGCGAACCATCGAGA
AGTTCGAGAAGGTTAGTCACTTTTCCTTCTATCGCGCGTTCTTT-------------GCC
CATCGATTCCCCCCTAC-----GACTCGAAACGTACCCGCTACCCCGCTCGAGCCCAAAA
ATTTTGCGATACGACCGTAA--TTTTTTCTGGTGGGGCATTTACCCCGCTACTCGAGCG-
---GCGCGTTTCTGCCCTCT-CCCATTCCACAACCTCACTGAGCTCATCGTCACGTGTCA
AGCAGTCACTAACCATCCGACAATAGGAAGCCGCTGAGCTCGGTAAGGGTTCCTTCAAGT
ACGCCTGGGTTCTTGACAAGCTCAAGGCCGAGCGTGAGCGTGGTATCACCATCGATATCG
CTCTCTGGAAGTTCGAGACTCCTCGCTACTATGTCACCGTCATTGGTATGTTGTCGCTCT
TACT-CCGTTCTATATCTCCTATTACTAACACATCACATAGACGCTCCCGGTCACCGTGA
TTTCATCAAGAA-CTCGAG-ATGTTTT-CCTCAC-AAAGGAGCAAATCATGAACTGTATG
CTCTGGGTGCCTAACTGGGACGGTGTCATTCCTCAGCCTGCTATCTATAAGCCTCGTCCT
CGGTGGACTGGTAAGCAGCTCATCAGCATGGTTATCCCTAAGGAGGTTAGCCTGTTCAAC
GGTACGGATTCTGGTGAAAACGCCCCTCTTAAGGATGAGGGTCTTCTGATCCAAGCCGGC
CAACTGATGTATGGTCTTTTGACTAAGAAGAACATTGGTGCTGCCGCGGGCGGCATTGTG
CATATCAGCTACAACGAACTTGGCCCTGAAGGTGCGATGGCTTTCTTGAACGGTGTCCAG
CAGGTTGTCACCTACTGGCTTCTCAACAATGGTCATAGCATTGGTATTGGTGATACAATT
CCCGATGCGGCAACCATTGCTAAAGTTCAGGTACATATTGATGAGGAAAAGGCTGAAGTT
GCTCGCTTGACAGCAATGGCCACAGCGAATGAGCTTGAGGCCCTACCTGGTATGAACGTT
TCGTGCGACCTTCAAAAACAATGTCTCCATGGTTCTGAACCAGGCCCTTGATA-------
------------------------------------------------------------
------------------------------CAGATA------------------------
----------------------------------------------CACC----------
----------------TTTTGCTTCTACTCTTTTCACATTTGCGCCGAACCAATACTCCC
ATTGGACGAGATGGTAAATTGGCCAAGCCTCGACAGCTTCACAACACTCATTGGGGTTTG
GTGTGTCCTGCCGAAACTCCTGAAGGTCAAGCTTGTGGTCTGGTCAAGAACTTGTCTCTG
ATGTGTTATGTTTCTGTCGGCTCTCCTGCCGATCCTCTCATTGAATTCATGATCGA-ATG
GGTATGGAAGTCGTTGAAGAGTACGAGCCGACAAGATATCCCCGCTCTACCA-GATTTTC
TGCCACGGGAGCTGGGATGGGGTTCCCTCCGACCCCTGGCATCTTGAGAATCGCGCTTTG
GACACTGAACGAATCCCGGGATATCTCTTCGAAGTATCACTTGTTCGTGATATCCGAGAC
CGCGAATTCAAGATCTTCTCCCATGCTGGTCGTGTCATGAGACCCGTCTTCACAGGCCAC
CAGGAGGATGACTATGAGAACT-CATCACCACAGGACGACTATTGTTGACACAGGAAATT
GCTTATACGCTAGCCATAGAACTGGCAAAGGCACTGGCCAACCTCGAGGACAAGTTTGGA
TGGGATGTCTTGATTCTCGAATGAGCTGTCGAGTATCTCGACGCTGACGAATAACAGACA
GACATGATTTGCATGACGCCAGAGGATCTCGAACTTTTATCGTGAACAGAAAGACTGATG
AAGGCTACACTCTCTGAAGAATAGACT-CGGGGC-CGAGCTCATGCAGAGAATGATGCAA
CA----------------------------------------------------------
------------------------------------------------------------
------------------------------------------------------------
--------------
>YL-1
-TCGA-CTCTGGC-AGTCGA-CCACTGTGAGTACTACCCTTGACGATGAGCTTATCGGCC
ATCGTAAACCCGGCCAAGACCTGGCGGGG-GATTTCTC-AAAGAAAACATACTGATATCG
CTTCACAGACCGGTCACTTGATCTACCAGTGCGGTGGTATCGACAAGCGAACCATCGAGA
AGTTCGAGAAGGTTAGTCACTTTTCCTTCTATCGCGCGTTCTTT-------------GCC
CATCGATTCCCCCCTAC-----GACTCGAAACGTACCCGCTACCCCGCTCGAGCCCAAAA
ATTTTGCGATACGACCGTAA--TTTTTTCTGGTGGGGCATTTACCCCGCCACTCGAGCG-
---GCGCGTTTCTGCCCTCT-CCCATTCCACAACCTCACTGAGCTCATCGTCACGTGTCA
AGCAGTCACTAACCATCCGACAATAGGAAGCCGCTGAGCTCGGTAAGGGTTCCTTCAAGT
ACGCCTGGGTTCTTGACAAGCTCAAGGCCGAGCGTGAGCGTGGTATCACCATCGATATCG
CTCTCTGGAAGTTCGAGACTCCTCGCTACTATGTCACCGTCATTGGTATGTTGTCGCTCT
TACT-CCGTTCTATATCTCCTATTACTAACACATCACATAGACGCTCCCGGTCACCGTGA
TTTCATCAAGAA-CTCCAG-ATGTTTT-CCTCAC--AAGGAGCAAATCGTGAACTGTATG
CTCTGGGTGCCTAACTGGGACGGGGTCATTCCTCACCCTGCTATATATAACCCTCGTCCT
CGGTGGACTGGTAAGCAGCTCATCAGCATGGTTATCCCTAAGGAGGTTAGCCTGTTCAAC
GGTACGGATTCTGGTGAAAACCCCCCTCTTAAAGATGACGGTCTTCTGATCCAAGCCGGC
CAACTGATGTATGGTCTTTTGACTAAGAAGAACATTGGTGCTGCCGCGGGCGGCATTGTG
CATATCAACTACAACTAACTTGGCCCTGAAGGTGCGATGGCTTTCTTGAACGGTGTCCAG
CAGGTTGTCACCTACTGGCTTCACAACAATGGTCATACCATTGGTATTGGTGATACAATT
CCCGATGCGGCAACCATTGCTAAAGTTCAGGTACATATTGATGAGGAAAAGGCTGAAATT
GCTCGCTTGACAGCAATGGCCACAGCGAATGAGCTTGAGGCCCTACCTGGTATGAACGTT
-CGTGCGACCTTCAAAAACAAGGTCTCCATGGCTCTGAACCAGGCCCGTGATAAAGCTGG
TACCACAACACACAAGAGTTTGAAGGATTCGGACAACGCTGTCACCATGGCTTCCTCAGG
GTCCAAGGGTT-CATCTATCAA-TATTTCTCAGATGACTGCGCTT-GTCGGTCATCAAAT
CGTC-GAAGGCAAGCGTATTCCGTTT-GGTTTCAAGTATCGCACATTACC-TCACTTCAC
CAACGA-CAGATACACCTTTGCTTCTACCCTTT-CACATTTGCGCCGAACCAATACTCCC
ATTGGACGAGATGGTAAATTGGCCAAGCCTCGACAGCTTCACAACACTCATTGGGGTTTG
GTGTGTCCCGCCGAAACGCCTGAGGGTCAAGCTTGTGGTCTGGTCAAGAACTTGTCTCTG
ATGTGTTATGTCAGTGTCGGCTCTCCTGCCGAACCTCTCATTGAATTCATGATCAACAGA
GGTATGGAAGTCGTTGAAGAGTACGAGCCGACAAGATATCCCCACGCTACAAAGATTTTC
GTCAACGGTAGCTGGGTTGGTGTTCACGCCGACCCCAAGCATCTTGTGAATCAGGTTTTG
GACACAAGACGAAAGTCGTACGTTCAATTCGAAGTATCACTTGTTCGTGATATCCGAGAC
CGCGAATTCAAGATCTTCTCAGATGCTGGTCGTGTCATGAGACCCGTCTTCACAGTCCAC
CAGGAGGATGACTATGAGAACAACATCACCAAAGGACAACTAGTGTTGACAAAGGAACAT
GTCAATAGGCTAGCCCAGGAGCAGGCAGAGCCACCGGCCAACCCCGAGGACAAGTTTGGA
TGGGATGGCTTGATTCGCGAAGGAGCTGTCGAGTATCTCGACGCTGAGGAAGAAGAGACA
GCCATGATTTGCATGACGCCAGAGGATCTCGAACTTT-ACCGTGAACAGAAGAA-TGATG
AAG-CTACACTCACGGAAGAAGAGAAA-CGGGCC-AAGGCAGAGGCAGA-GAAGAGGGAA
CAGGAAGAGGACC-GCAACAAGCGATTGAA-GACAAAGGTCAA-CCCCACAACTCACATG
-TACACA-CATT-GTGAGATTCACCCC-AGTATGATTCTCG-G-TATTTGTGCCA-GTAT
CATTCCTTT-CCCC--GATCACAACC-AG-TATGTAT----GTCCTTTGA--CCATT-GA
TGG-ACT-CAACT-
>YL-2
-TCGA-CTCTGGCA-GTCGA-CCACTGTGAGTACCACCG--------------------C
ATCCCAACCCCG-CCGACACTTGGCGGGG-TAGTTTCAAATTTCCAATGTGCTGACATAC
TTTGATAGACCGGTCACTTGATCTACCAGTGCGGTGGTATCGACAAGCGAACCATCGAGA
AGTTCGAGAAGGTTGGTCTCATTTTCCTCGATCGCGCGCCCTTT-CCCTTTCGAAATATC
ATTCGAATCGCCCTCACACGACGACTCGATACGCGCCTGTTACCCCGCTCGAGGTCAAAA
ATTTTGCGGCTTTGTCGTAATTTTTTTCCCGGTGGGGCTCATACCCCGCCACTCGAGCG-
---ACAGGCGTCTGCCCTCTTCCCACAAACCATTCCCTGGGCGCTCATCATCACGTGTCA
ACCAGTCACTAACCACCTGTCAATAGGAAGCCGCCGAGCTCGGTAAGGGTTCCTTCAAGT
ACGCCTGGGTTCTTGACAAGCTCAAAGCCGAGCGTGAGCGTGGTATCACCATTGATATCG
CCCTCTGGAAGTTCGAGACTCCTCGCTACTATGTCACCGTCATTGGTATGTTGTCACCAC
TGCTGTCATCACA----TTCTCATACTAACATGGCTATCAGACGCTCCCGGTCACCGTGA
TTTCATCAAGAA-CTCGAG-ATG--TTTTCCTC-CCAAGGAGCAGATCATGAACTGCATG
CTTTGGGTCCCTAACTGGGATGGTGTCATTCCCCAGCCAGCTATTTACAAGCCCCGCCCT
CGCTGGACTGGTAAGCAGCTCATCAGCATGGTTATCCCTAAGGAGGTTACCATTTTCAAC
GGTACCGACTCTGGCGAAAGTGCCCCTCTTAAGGACGAGGGTCTCTTGATTCAGGCCGGT
CAATTGATGTATGGCCTTCTTACAAAGAAGAGTGTTGGTGCTTCTGCCGGCGGTATTGTG
CATATCAGCTACAATGAGTTGGGACCCGAGGGTGCCATGGCTTTCCTGAACGGAGTGCAG
CAAGTTGTCACATACTGGCTTCTACAGAACGGTCACAGTATTGGTATCGGTGACACGATT
CCCGATGCGGTGACCATCGCCAAGGTTCAGGCGCACATTGACGATGAGAAGGCCGAGGTC
GCTCGCTTGACGGCGATGGCTACTGCCAACGAGCTTGAGGCTCTGCCTGGTATGAACGTT
-CGAGCGACTTTCGAAAACAAGGTCTCTATGGCTCTCAACCAGGCCCGTGACAAGGCTGG
TACCACAACACAGAAGAGTTTGAAGGATTCAAACAATGCTGTCACCATGGCTTCTTCAGG
TTCCAAGGGTT-CTTCTATCAA-CATTTCGCAAATGACTGCGCTT-GTCGGTCAACAAAT
CGTC-GAAGGAAAGCGCATTCCCTTT-GGTTTCAAGTATCGTACTCTGCC-TCATTTCAC
CAAGGA-CAGATATACATTTGCTTCCACTCTCT-CGCATTTGCGACGTACCAATACGCCC
ATTGGACGTGATGGTAAGCTTGCGAAACCTCGCCAGCTGCACAACACTCACTGGGGCTTG
GTGTGCCCTGCTGAGACGCCTGAAGGTCAGGCTTGTGGTCTGGTCAAGAACTTGTCGCTT
ATGTGCTATGTAAGCGTGGGCTCACCAGGCGAGCCTTTGATCGATTTTATGGTCAGCCGA
GGTATGGAAGTCGTTGAGGAGTACGAGCCGACAAGATACCCTCACGCAACCAAGGTTTTC
GTTAACGGTAGCTGGGTCGGTGTTCACCCTGAGCCTAGGGCATTGGTGAACAGCGTTTTG
GAAACACGACGAAAGTCTTATCTCCAGTTCGAAGTCTCTCTTGTTCGTGATATCAGAGAC
CGCGAATTCAAGATCTTCTCCGACGCAGGCCGTGTCATGAGACCAGTCTTTACAGTGCAA
CAAGAGGATGACTACGAGACTGGCCTTACTAAAGGACAGCTAGTATTGACAAAGGATCTC
GTGAATAAGATTGCCCAAGAGCAGGCAGAGCCACCTTCCGATCCATCAGAGAGGATTGGT
TGGCAGGGACTGATTCGTTCTGGAGCTGTCGAGTACATTGATGCCGAAGAGGAGGAGACT
GCTATGATTTGCATGACGCCTGAAGATCTCGAAATTT-ATCGTGAACAGAAGCG-TGATG
AAG-TCAACCTAACAGAAGAAGAGAAG-CAGGCC-AAGTTGGAGGCAGA-GAAGAGGGAA
CAGGAGGAAGAGC-GCAACAAGCGCTTAAA-GACAAAGG-TCAATCCGACAACTCACATG
-TACACG-CATT-GTGAGATTCATCCCAGTATG-ATTCTGG-GGCATTTGTGCCA-GTAT
CATTCCTTTCCCC---GATCAC-AACCAGGTATGTGTCATCCCCCCTTTGATTAAGTTGA
GCGCGACT------
>YL-3
-TCGA-CTCTGGC-AGTCGAACCACTGTGAGTACTACCCTTGACGATGAGCTTATCGGCC
ATCGTAAACCCGGCCAAGACCTGGCGGGG-GATTTCTC-AAAGAAAACATACTGATATCG
CTTCACAGACCGGTCACTTGATCTACCAGTGCGGTGGTATCGACAAGCGAACCATCGAGA
AGTTCGAGAAGGTTAGTCACTTTTCCTTCTATCGCGCGTTCTTT-------------GCC
CATCGATTCCCCCCTAC-----GACTCGAAACGTACCCGCTACCCCGCTCGAGCCCAAAA
ATTTTGCGATACGACCGTAA--TTTTTTCTGGTGGGGCATTTACCCCGCCACTCGAGCG-
---GCGCGTTTCTGCCCTCT-CCCATTCCACAACCTCACTGAGCTCATCGTCACGTGTCA
AGCAGTCACTAACCATCCGACAATAGGAAGCCGCTGAGCTCGGTAAGGGTTCCTTCAAGT
ACGCCTGGGTTCTTGACAAGCTCAAGGCCGAGCGTGAGCGTGGTATCACCATCGATATCG
CTCTCTGGAAGTTCGAGACTCCTCGCTACTATGTCACCGTCATTGGTATGTTGTCGCTCT
TACT-CCGTTCTATATCTCCTATTACTAACACATCACATAGACGCTCCCGGTCACCGTGA
TTTCATCAAGAA-CTCGAG-ATGTTTT-CCTCAC-AAAGGAGCAAATCATGAACTGTATG
CTCTGGGTGCCTAACTGGGACGGTGTCATTCCTCAGCCTGCTATCTATAAGCCTCGTCCT
CGGTGGACTGGTAAGCAGCTCATCAGCATGGTTATCCCTAAGGAGGTTAGCCTGTTCAAC
GGTACGGATTCTGGTGAAAACGCCCCTCTTAAGGATGAGGGTCTTCTGATCCAAGCCGGC
CAACTGATGTATGGTCTTTTGACTAAGAAGAACATTGGTGCTGCCGCGGGCGGCATTGTG
CATATCAGCTACAACGAACTTGGCCCTGAAGGTGCGATGGCTTTCTTGAACGGTGTCCAG
CAGGTTGTCACCTACTGGCTTCTCAACAATGGTCATAGCATTGGTATTGGTGATACAATT
CCCGATGCGGCAACCATTGCTAAAGTTCAGGTACATATTGATGAGGAAAAGGCTGAAGTT
GCTCGCTTGACAGCAATGGCCACAGCGAATGAGCTTGAGGCCCTACCTGGTATGAACGTT
-CGTGCGACCTTCGAAAACAAGGTCTCCATGGCTCTGAACCAGGCCCGTGATAAAGCTGG
TACCACAACACAGAAGAGTTTGAAGGATTCAAACAACGCTGTCACCATGGCTTCCTCAGG
TTCCAAGGGTT-CATCTATCAA-TATTTCTCAGATGACTGCGCTT-GTCGGTCAGCAAAT
CGTC-GAAGGCAAGCGTATTCCGTTT-GGTTTCAAGTATCGCACATTACC-TCACTTCAC
CAAGGAACAGATACACCTTTGCTTCTACCCTTT-CACATTTGCGCCGAACCAATACTCCC
ATTGGACGAGATGGTAAATTGGCCAAGCCTCGACAGCTTCACAACACTCATTGGGGTTTG
GTGTGTCCCGCCGAAACGCCTGAGGGTCAAGCTTGTGGTCTGGTCAAGAACTTGTCTCTG
ATGTGTTATGTCAGTGTCGGCTCTCCTGCCGAACCTCTCATTGAATTCATGATCAACAGA
GGTATGGAAGTCGTTGAAGAGTACGAGCCGACAAGATATCCCCACGCTACAAAGATTTTC
GTCAACGGTAGCTGGGTTGGTGTTCACGCCGACCCCAAGCATCTTGTGAATCAGGTTTTG
GACACAAGACGAAAGTCGTACGTTCAATTCGAAGTATCACTTGTTCGTGATATCCGAGAC
CGCGAATTCAAGATCTTCTCAGATGCTGGTCGTGTCATGAGACCCGTCTTCACAGTCCAC
CAGGAGGATGACTATGAGAACAACATCACCAAAGGACAACTAGTGTTGACAAAGGAACAT
GTCAATAGGCTAGCCCAGGAGCAGGCAGAGCCACCGGCCAACCCCGAGGACAAGTTTGGA
TGGGATGGCTTGATTCGCGAAGGAGCTGTCGAGTATCTCGACGCTGAGGAAGAAGAGACA
GCCATGATTTGCATGACGCCAGAGGATCTCGAACTTT-ACCGTGAACAGAAGAA-TGATG
AAG-CTACACTCACGGAAGAAGAGAAA-CGGGCC-AAGGCAGAGGCAGA-GAAGAGGGAA
CAGGAAGAGGACC-GCAACAAGCGATTGAA-GACAAAGGTCAA-CCCCACAACTCACATG
-TACACA-CATTTGTGAGATTCACCCC-AGTATGATTCTCG-G-TATTTGTGCCA-GTAT
CATTCCTTTTCCCC--GATCACAACC-AGGTATGTAT----GTCCTTTGA--CCATTTGA
TGG-ACTTCAACTG
>ZMD-3
-TCGA-CTCTGGCAAGTCGA-CCACTGTGAGTACTACCCTTGACGATGAGCTTATCGGCC
ATCGTAAACCCGGCCAAGACCTGGCGGGG-GATTTCTC-AAAGAAAACATGCTGACATCG
CTTCACAGACCGGTCACTTGATCTACCAGTGCGGTGGTATCGACAAGCGAACCATCGAGA
AGTTCGAGAAGGTTAGTCACTTTTCCTTCTATCGCGCGTTCTTT-------------GCC
CATCGATTCCCCCCTAC-----GACTCGAAACGTACCCGCTACCCCGCTCGAGCCCAAAA
ATTTTGCGATGCGACCGTAA--TTTTTTGTGGTGGGGCATTTACCCCGCCACTCGAGCG-
---GCGCGTTTCTGCCCTCT-CCCATTCCACAACCTCACTGAGCTCATCGTCACGTGTCA
AGCAGTCACTAACCATCCGACAATAGGAAGCCGCTGAGCTCGGTAAGGGTTCCTTCAAGT
ACGCCTGGGTTCTTGACAAGCTCAAGGCCGAGCGTGAGCGTGGTATCACCATCGATATCG
CTCTCTGGAAGTTCGAGACTCCTCGCTACTATGTCACCGTCATTGGTATGTTGTCGCTCT
TACT-CCGTTCTATATCTCCTATTACTAACACATCACATAGACGCTCCCGGTCACCGTGA
TTTCATCAAGAA-CTCGAG-ATGTTTT-CCTCACCAAAGGAGCAAATCATGAACTGTATG
CTCTGGGTGCCTAACTGGGACGGTGTCATTCCTCAGCCTGCTATCTATAAGCCTCGTCCT
CGGTGGACTGGTAAGCAGCTCATCAGCATGGTTATCCCTAAGGAGGTTAGCCTGTTCAAC
GGTACGGATTCTGGTGAAAACGCCCCTCTTAAGGATGAGGGTCTTCTGATCCAAGCCGGC
CAACTGATGTATGGTCTTTTGACTAAGAAGAACATTGGTGCTGCCGCGGGCGGCATTGTG
CATATCAGCTACAACGAACTTGGCCCTGAAGGTGCGATGGCTTTCTTGAACGGTGTCCAG
CAGGTTGTCACCTACTGGCTTCTCAACAATGGTCATAGCATTGGTATTGGTGATACAATT
CCCGATGCGGCAACCATTGCTAAAGTTCAGGTACATATTGATGAGGAAAAGGCTGAAGTT
GCTCGCTTGACAGCAATGGCCACAGCGAATGAGCTTGAGGCCCTACCTGGTATGAACGTT
-CGTGCGACCTTCGAAAACAAGGTCTCCATGGCTCTGAACCAGGCCCGTGATAAAGCTGG
TACCACAACACAGAAGAGTTTGAAGGATTCAAACAACGCTGTCACCATGGCTTCCTCAGG
TTCCAAGGGTT-CATCTATCAA-TATTTCTCAGATGACTGCGCTT-GTCGGTCAGCAAAT
CGTC-GAAGGCAAGCGTATTCCGTTT-GGTTTCAAGTATCGCACATTACC-TCACTTCAC
CAAGGA-CAGATAC-CCTTTGCTTCTACCCTTT-CACATTTGCGCCGAACCAATACTCCC
ATTGGACGAGATGGTAAATTGGCCAAGCCTCGACAGCTTCACAACACTCATTGGGGTTTG
GTGTGTCCCGCCGAAACGCCTGAGGGTCAAGCTTGTGGTCTGGTCAAGAACTTGTCTCTG
ATGTGTTATGTCAGTGTCGGCTCTCCTGCCGAACCTCTCATTGAATTCATGATCAACAGA
GGTATGGAAGTCGTTGAAGAGTACGAGCCGACAAGATATCCCCACGCTACAAAGATTTTC
GTCAACGGTAGCTGGGTTGGTGTTCACGCCGACCCCAAGCATCTTGTGAATCAGGTTTTG
GACACAAGACGAAAGTCGTACGTTCAATTCGAAGTATCACTTGTTCGTGATATCCGAGAC
CGCGAATTCAAGATCTTCTCAGATGCTGGTCGTGTCATGAGACCCGTCTTCACAGTCCAC
CAGGAGGATGACTATGAGAACAACATCACCAAAGGACAACTAGTGTTGACAAAGGAACAT
GTCAATAGGCTAGCCCAGGAGCAGGCAGAGCCACCGGCCAACCCCGAGGACAAGTTTGGA
TGGGATGGCTTGATTCGCGAAGGAGCTGTCGAGTATCTCGATGCTGAGGAAGAAGAGACA
GCCATGATTTGCATGACGCCAGAGGATCTCGAACTTT-ACCGTGAACAGAAGAA-TGATG
AAG-CTACACTCACGGAAGAAGAGAAA-CGGGCC-AAGGCAGAGGCAGAGAAAAAGGGAA
CCGGAAAAGGACC-GCAACAAGCGATTGAA-GACAAAGGTCAA-CCCCACAACTCACATG
-TACACA-CATT---GTGAGATTCACCCCAGTATGATTCTC-GGGATTTGTGCCA-GTAT
CATTCCTTTCCCCG--ATCACAACCAGGGATGGTTGT----CCTTTGACCATTGATGGAC
TCACCTGGC-----
