# Supplementary material for: Stalks and roots are the main battlefield for the coevolution between maize and Fusarium verticillioides
Source: Front Plant Sci. 2024 Oct 16;15:1461896. doi: 10.3389/fpls.2024.1461896 (PMC11521819; doi:10.3389/fpls.2024.1461896)
Supplement: Supplementary file 2 [file Table1.xlsx]

## Sheet: Sheet1
Table S1. Information of different physiological races
Physiological race	Species	Sampling location	Mycotoxin content
			FBs (μg/kg)	ZEN (μg/kg)	T2 (μg/kg)	DON (μg/kg)
XC-3	F. verticillioides	Sichuan Xichang	1227600	18.43	＜100	126.31
CZ-2	F. verticillioides	Sichuan Chongzhou	196870	26.08	＜100	＜100
CZ-3	F. verticillioides	Sichuan Chongzhou	122530	＜10	＜100	148.47
YL-1	F. verticillioides	Shanxi Yangling	637420	80.71	＜100	＜100
YL-3	F. verticillioides	Shanxi Yangling	561750	35.84	＜100	134.44
XY-1	F. verticillioides	Shanxi Xianyang	1752060	10.96	＜100	＜100
XY-5	F. verticillioides	Shanxi Xianyang	460938	68.62	＜100	130.26
YC-5	F. verticillioides	Hubei Yichang	372580	10.23	＜100	＜100
HBXY-1	F. verticillioides	Hubei Xiangyang	11114	38.06	＜100	＜100
WH-1	F. verticillioides	Hubei Wuhan	2458.46	37.27	＜100	164.52
ZMD-3	F. verticillioides	Henan Zhumadian	467750	33.88	＜100	115.04
SQ-1	F. verticillioides	Henan Shangqiu	64210	＜10	＜100	171.93
SQ-3	F. verticillioides	Henan Shangqiu	2033380	＜10	＜100	＜100
NY-2	F. verticillioides	Henan Nanyang	233527	15.67	＜100	＜100
HB-1	F. verticillioides	Henan Hebi	138.66	＜10	＜100	＜100
HB-3	F. verticillioides	Henan Hebi	3240530	43.28	＜100	＜100
AS-2	F. verticillioides	Guizhou Anshun	147.19	＜10	＜100	8986.8
BS-1	F. verticillioides	Guangxi Baise	118690	＜10	＜100	187.69
BS-2	F. verticillioides	Guangxi Baise	＜100	11.1	＜100	＜100
YA-3	F. proliferatum	Sichuan Yaan	104.82	＜10	＜100	＜100
JY-2	F. proliferatum	Sichuan Jianyang	179.22	13.3	＜100	134.99
CZ-1	F. proliferatum	Sichuan Chongzhou	397710	13.67	＜100	137.86
XY-2	F. proliferatum	Shanxi Xianyang	21956.1	10.93	＜100	＜100
XY-3	F. proliferatum	Shanxi Xianyang	875.31	11.44	＜100	106.93
XY-6	F. proliferatum	Shanxi Xianyang	889270	＜10	＜100	＜100
NY-1	F. proliferatum	Henan Nanyang	76460.4	＜10	＜100	＜100
NY-3	F. proliferatum	Henan Nanyang	340930	13.78	＜100	＜100
HC-1	F. proliferatum	Guangxi Hechi	501075	＜10	＜100	181.82
KM-1	F. graminearum	Yunnan Kunming	109.92	＜10	＜100	＜100
YA-1	F. graminearum	Sichuan Yaan	＜100	＜10	＜100	＜100
YA-2	F. graminearum	Sichuan Yaan	129.1	19.18	＜100	＜100
XC-2	F. graminearum	Sichuan Xichang	110.84	＜10	＜100	360.99
YL-2	F. graminearum	Shanxi Yangling	<100	<10	＜100	＜100
HB-2	F. graminearum	Henan Hebi	4534.8	＜10	＜100	215.3
QN-1	F. graminearum	Guizhou Qiannan	170.2	＜10	＜100	195.7
BJ-1	F. graminearum	Guizhou Bijie	141.63	12.43	＜100	124.61
BJ-2	F. graminearum	Guizhou Bijie	158.64	＜10	＜100	195.7
AS-1	F. graminearum	Guizhou Anshun	＜100	18.29	＜100	＜100
AS-3	F. graminearum	Guizhou Anshun	195.486	23.28	＜100	＜100
HC-2	F. graminearum	Guangxi Hechi	110.29	18817	＜100	3560.05
HC-3	F. graminearum	Guangxi Hechi	＜100	10.28	＜100	121.49
JY-1	F. fujikuoi	Sichuan Jianyang	31078.4	28.95	＜100	＜100
GA-2	F. fujikuoi	Sichuan Guangan	317.943	20.04	＜100	532.66
Note. If the contents of FBs, T2 and DON were less than 100 μg/kg and of ZEN less than 10 μg/kg, the result was inaccurate and recorded as negative.
FBs: Fumonisin, ZEN: zearalenone, DON: deoxynivalenol
