# Supplementary material for: Stalks and roots are the main battlefield for the coevolution between maize and Fusarium verticillioides
Source: Front Plant Sci. 2024 Oct 16;15:1461896. doi: 10.3389/fpls.2024.1461896 (PMC11521819; doi:10.3389/fpls.2024.1461896)
Supplement: Supplementary file 3 [file Table2.xlsx]

## Sheet: Sheet1
Table S2. General descriptive statistics of F. verticillioides, F. graminearum and F. proliferatum induced symptoms.
Disease	Fungi	Mean	Range
EarRot	F. verticillioides	2.385	1.962-3.566
	F. graminearum	3.435	2.090-4.993
	F. proliferatum	2.451	2.000-3.551
StalkRot	F. verticillioides	7.544	4.486-16.216
	F. graminearum	8.183	4.480-18.861
	F. proliferatum	7.489	4.908-17.089
RootRot	F. verticillioides	0.917	0.623-1.428
	F. graminearum	1.488	0.730-2.331
	F. proliferatum	0.873	0.702-1.529
