# Supplementary material for: Stalks and roots are the main battlefield for the coevolution between maize and Fusarium verticillioides
Source: Front Plant Sci. 2024 Oct 16;15:1461896. doi: 10.3389/fpls.2024.1461896 (PMC11521819; doi:10.3389/fpls.2024.1461896)
Supplement: Supplementary file 4 [file Table3.xlsx]

## Sheet: Sheet1
Table S3. Correlation between different traits.
Fungi	Trait1	Trait2	Mantel_R	P_value
F. verticillioides	Fungi Genotype	Ear Rot	-0.06982	0.553
	Fungi Genotype	Stalk Rot	0.3946	0.063
	Fungi Genotype	Root Rot	0.3152	0.0915
	Fungi Genotype	Mycotoxins	0.3289	0.098
	Mycotoxins	Ear Rot	-0.001819	0.473
	Mycotoxins	Stalk Rot	0.02058	0.391
	Mycotoxins	Root Rot	0.2076	0.114
	Ear Rot	Stalk Rot	0.2564	0.06
	Ear Rot	Root Rot	-0.01629	0.497
	Stalk Rot	Root Rot	0.101	0.238
F. graminearum	Fungi Genotype	Ear Rot	-0.1057	0.684
	Fungi Genotype	Stalk Rot	-0.09043	0.657
	Fungi Genotype	Root Rot	-0.07146	0.581
	Fungi Genotype	Mycotoxins	-0.01223	0.523
	Mycotoxins	Ear Rot	-0.1521	0.8
	Mycotoxins	Stalk Rot	-0.2293	0.929
	Mycotoxins	Root Rot	0.2948	0.075
	Ear Rot	Stalk Rot	0.4409	0.008
	Ear Rot	Root Rot	-0.1284	0.776
	Stalk Rot	Root Rot	0.0289	0.329
F. proliferatum	Fungi Genotype	Ear Rot	-0.2246	0.74
	Fungi Genotype	Stalk Rot	0.332	0.139
	Fungi Genotype	Root Rot	-0.005858	0.413
	Fungi Genotype	Mycotoxins	0.4532	0.018
	Mycotoxins	Ear Rot	-0.3154	0.977
	Mycotoxins	Stalk Rot	-0.04297	0.567
	Mycotoxins	Root Rot	0.1285	0.276
	Ear Rot	Stalk Rot	0.3208	0.099
	Ear Rot	Root Rot	-0.3609	0.958
	Stalk Rot	Root Rot	-0.2776	0.869
Note. The distance matrix of different traits was used to calculate correlations using the Mantel test.
