# Supplementary material for: Stalks and roots are the main battlefield for the coevolution between maize and Fusarium verticillioides
Source: Front Plant Sci. 2024 Oct 16;15:1461896. doi: 10.3389/fpls.2024.1461896 (PMC11521819; doi:10.3389/fpls.2024.1461896)
Supplement: Supplementary file 5 [file Table4.xlsx]

## Sheet: Sheet1
Table S4. The genotypic distance matrix of different Fusarium races.
	AS-1	AS-2	AS-3	BJ-1	BJ-2	BS-1	BS-2	CZ-1	CZ-2	CZ-3	GA-2	HB-1	HB-2	HB-3	HBXY-1	HC-1	HC-2	HC-3	JY-1	JY-2	KM-1	NY-1	NY-2	NY-3	QN-1	SQ-1	SQ-3	WH-1	XC-2	XC-3	XY-1	XY-2	XY-3	XY-5	XY-6	YA-1	YA-2	YA-3	YC-5	YL-1	YL-2	YL-3	ZMD-3
AS-1	0	0.144	0.001	0.001	0.001	0.203	0.205	0.206	0.202	0.203	0.205	0.205	0.005	0.205	0.206	0.207	0.001	0.001	0.246	0.203	0.004	0.207	0.203	0.218	0.002	0.208	0.204	0.203	0.005	0.205	0.203	0.207	0.214	0.207	0.207	0.003	0.001	0.2	0.252	0.215	0.004	0.205	0.206
AS-2	0.144	0	0.143	0.143	0.143	0.047	0.05	0.088	0.049	0.047	0.094	0.05	0.145	0.049	0.05	0.089	0.143	0.143	0.133	0.093	0.144	0.089	0.047	0.097	0.142	0.053	0.05	0.048	0.144	0.049	0.048	0.088	0.094	0.051	0.089	0.142	0.143	0.085	0.108	0.057	0.144	0.049	0.051
AS-3	0.001	0.143	0	0	0	0.202	0.204	0.204	0.201	0.201	0.203	0.204	0.004	0.203	0.204	0.206	0	0	0.245	0.202	0.003	0.205	0.202	0.216	0.002	0.206	0.203	0.201	0.004	0.203	0.201	0.205	0.213	0.205	0.206	0.002	0	0.199	0.25	0.214	0.003	0.203	0.204
BJ-1	0.001	0.143	0	0	0	0.202	0.204	0.204	0.201	0.201	0.203	0.204	0.004	0.203	0.204	0.206	0	0	0.245	0.202	0.003	0.205	0.202	0.216	0.002	0.206	0.203	0.201	0.004	0.203	0.201	0.205	0.213	0.205	0.206	0.002	0	0.199	0.25	0.214	0.003	0.203	0.204
BJ-2	0.001	0.143	0	0	0	0.202	0.204	0.204	0.201	0.201	0.203	0.204	0.004	0.203	0.204	0.206	0	0	0.245	0.202	0.003	0.205	0.202	0.216	0.002	0.206	0.203	0.201	0.004	0.203	0.201	0.205	0.213	0.205	0.206	0.002	0	0.199	0.25	0.214	0.003	0.203	0.204
BS-1	0.203	0.047	0.202	0.202	0.202	0	0.002	0.054	0.015	0.013	0.057	0.002	0.204	0.002	0.002	0.054	0.202	0.202	0.094	0.058	0.202	0.055	0	0.061	0.201	0.006	0.002	0.001	0.203	0.002	0.001	0.054	0.06	0.003	0.053	0.201	0.202	0.05	0.055	0.009	0.202	0.002	0.004
BS-2	0.205	0.05	0.204	0.204	0.204	0.002	0	0.055	0.014	0.014	0.058	0.001	0.206	0.001	0.003	0.055	0.204	0.204	0.095	0.059	0.205	0.056	0.002	0.063	0.203	0.005	0.001	0.003	0.205	0.001	0.003	0.055	0.061	0.002	0.054	0.203	0.204	0.051	0.054	0.008	0.205	0.001	0.005
CZ-1	0.206	0.088	0.204	0.204	0.204	0.054	0.055	0	0.044	0.042	0.026	0.055	0.206	0.054	0.055	0.005	0.204	0.204	0.057	0.014	0.206	0.001	0.054	0.009	0.204	0.059	0.055	0.054	0.206	0.054	0.054	0.003	0.008	0.056	0.002	0.204	0.204	0.029	0.108	0.063	0.205	0.054	0.056
CZ-2	0.202	0.049	0.201	0.201	0.201	0.015	0.014	0.044	0	0.004	0.047	0.014	0.203	0.013	0.016	0.044	0.201	0.201	0.083	0.048	0.201	0.045	0.015	0.051	0.203	0.017	0.014	0.015	0.201	0.013	0.015	0.044	0.05	0.015	0.043	0.203	0.201	0.041	0.067	0.021	0.201	0.013	0.017
CZ-3	0.203	0.047	0.201	0.201	0.201	0.013	0.014	0.042	0.004	0	0.045	0.014	0.203	0.014	0.014	0.042	0.201	0.201	0.081	0.046	0.202	0.043	0.013	0.049	0.201	0.018	0.014	0.014	0.202	0.014	0.014	0.042	0.047	0.015	0.041	0.201	0.201	0.04	0.068	0.022	0.202	0.014	0.016
GA-2	0.205	0.094	0.203	0.203	0.203	0.057	0.058	0.026	0.047	0.045	0	0.058	0.205	0.058	0.058	0.025	0.203	0.203	0.038	0.012	0.203	0.027	0.057	0.031	0.203	0.061	0.057	0.057	0.203	0.058	0.057	0.026	0.031	0.06	0.025	0.203	0.203	0.034	0.11	0.066	0.203	0.058	0.058
HB-1	0.205	0.05	0.204	0.204	0.204	0.002	0.001	0.055	0.014	0.014	0.058	0	0.206	0.001	0.003	0.055	0.204	0.204	0.095	0.059	0.205	0.056	0.002	0.063	0.203	0.005	0.001	0.003	0.205	0.001	0.003	0.055	0.061	0.002	0.054	0.203	0.204	0.051	0.054	0.008	0.205	0.001	0.005
HB-2	0.005	0.145	0.004	0.004	0.004	0.204	0.206	0.206	0.203	0.203	0.205	0.206	0	0.205	0.206	0.207	0.004	0.004	0.245	0.205	0.004	0.207	0.204	0.218	0.006	0.208	0.205	0.203	0.005	0.205	0.203	0.207	0.213	0.207	0.208	0.006	0.004	0.201	0.252	0.216	0.002	0.205	0.206
HB-3	0.205	0.049	0.203	0.203	0.203	0.002	0.001	0.054	0.013	0.014	0.058	0.001	0.205	0	0.003	0.054	0.203	0.203	0.095	0.059	0.204	0.056	0.002	0.062	0.203	0.004	0.001	0.002	0.204	0	0.002	0.054	0.06	0.002	0.054	0.203	0.203	0.051	0.054	0.008	0.204	0	0.004
HBXY-1	0.206	0.05	0.204	0.204	0.204	0.002	0.003	0.055	0.016	0.014	0.058	0.003	0.206	0.003	0	0.055	0.204	0.204	0.095	0.059	0.205	0.056	0.002	0.063	0.204	0.007	0.003	0.003	0.205	0.003	0.003	0.055	0.061	0.004	0.054	0.204	0.204	0.051	0.057	0.011	0.205	0.003	0.005
HC-1	0.207	0.089	0.206	0.206	0.206	0.054	0.055	0.005	0.044	0.042	0.025	0.055	0.207	0.054	0.055	0	0.206	0.206	0.057	0.016	0.206	0.006	0.054	0.012	0.205	0.059	0.055	0.054	0.206	0.054	0.054	0.005	0.01	0.056	0.005	0.205	0.206	0.029	0.107	0.063	0.205	0.054	0.056
HC-2	0.001	0.143	0	0	0	0.202	0.204	0.204	0.201	0.201	0.203	0.204	0.004	0.203	0.204	0.206	0	0	0.245	0.202	0.003	0.205	0.202	0.216	0.002	0.206	0.203	0.201	0.004	0.203	0.201	0.205	0.213	0.205	0.206	0.002	0	0.199	0.25	0.214	0.003	0.203	0.204
HC-3	0.001	0.143	0	0	0	0.202	0.204	0.204	0.201	0.201	0.203	0.204	0.004	0.203	0.204	0.206	0	0	0.245	0.202	0.003	0.205	0.202	0.216	0.002	0.206	0.203	0.201	0.004	0.203	0.201	0.205	0.213	0.205	0.206	0.002	0	0.199	0.25	0.214	0.003	0.203	0.204
JY-1	0.246	0.133	0.245	0.245	0.245	0.094	0.095	0.057	0.083	0.081	0.038	0.095	0.245	0.095	0.095	0.057	0.245	0.245	0	0.043	0.245	0.059	0.094	0.058	0.244	0.098	0.094	0.093	0.243	0.095	0.093	0.057	0.058	0.093	0.057	0.244	0.245	0.066	0.149	0.104	0.245	0.095	0.095
JY-2	0.203	0.093	0.202	0.202	0.202	0.058	0.059	0.014	0.048	0.046	0.012	0.059	0.205	0.059	0.059	0.016	0.202	0.202	0.043	0	0.203	0.015	0.058	0.022	0.201	0.062	0.058	0.058	0.203	0.059	0.058	0.015	0.02	0.061	0.014	0.201	0.202	0.035	0.11	0.068	0.202	0.059	0.059
KM-1	0.004	0.144	0.003	0.003	0.003	0.202	0.205	0.206	0.201	0.202	0.203	0.205	0.004	0.204	0.205	0.206	0.003	0.003	0.245	0.203	0	0.207	0.202	0.218	0.005	0.207	0.203	0.202	0.002	0.204	0.202	0.207	0.214	0.206	0.207	0.005	0.003	0.199	0.251	0.214	0.003	0.204	0.205
NY-1	0.207	0.089	0.205	0.205	0.205	0.055	0.056	0.001	0.045	0.043	0.027	0.056	0.207	0.056	0.056	0.006	0.205	0.205	0.059	0.015	0.207	0	0.055	0.01	0.205	0.06	0.056	0.056	0.207	0.056	0.056	0.004	0.009	0.057	0.003	0.205	0.205	0.03	0.109	0.064	0.206	0.056	0.057
NY-2	0.203	0.047	0.202	0.202	0.202	0	0.002	0.054	0.015	0.013	0.057	0.002	0.204	0.002	0.002	0.054	0.202	0.202	0.094	0.058	0.202	0.055	0	0.061	0.201	0.006	0.002	0.001	0.203	0.002	0.001	0.054	0.06	0.003	0.053	0.201	0.202	0.05	0.055	0.009	0.202	0.002	0.004
NY-3	0.218	0.097	0.216	0.216	0.216	0.061	0.063	0.009	0.051	0.049	0.031	0.063	0.218	0.062	0.063	0.012	0.216	0.216	0.058	0.022	0.218	0.01	0.061	0	0.216	0.067	0.062	0.062	0.218	0.062	0.062	0.01	0.014	0.063	0.008	0.216	0.216	0.036	0.114	0.071	0.217	0.062	0.064
QN-1	0.002	0.142	0.002	0.002	0.002	0.201	0.203	0.204	0.203	0.201	0.203	0.203	0.006	0.203	0.204	0.205	0.002	0.002	0.244	0.201	0.005	0.205	0.201	0.216	0	0.206	0.202	0.201	0.005	0.203	0.201	0.205	0.212	0.205	0.205	0.001	0.002	0.198	0.249	0.213	0.005	0.203	0.204
SQ-1	0.208	0.053	0.206	0.206	0.206	0.006	0.005	0.059	0.017	0.018	0.061	0.005	0.208	0.004	0.007	0.059	0.206	0.206	0.098	0.062	0.207	0.06	0.006	0.067	0.206	0	0.004	0.005	0.207	0.004	0.005	0.058	0.064	0.006	0.057	0.206	0.206	0.055	0.057	0.012	0.207	0.004	0.005
SQ-3	0.204	0.05	0.203	0.203	0.203	0.002	0.001	0.055	0.014	0.014	0.057	0.001	0.205	0.001	0.003	0.055	0.203	0.203	0.094	0.058	0.203	0.056	0.002	0.062	0.202	0.004	0	0.002	0.203	0.001	0.002	0.055	0.061	0.002	0.054	0.202	0.203	0.051	0.054	0.008	0.203	0.001	0.004
WH-1	0.203	0.048	0.201	0.201	0.201	0.001	0.003	0.054	0.015	0.014	0.057	0.003	0.203	0.002	0.003	0.054	0.201	0.201	0.093	0.058	0.202	0.056	0.001	0.062	0.201	0.005	0.002	0	0.202	0.002	0	0.054	0.06	0.004	0.054	0.201	0.201	0.051	0.056	0.01	0.202	0.002	0.003
XC-2	0.005	0.144	0.004	0.004	0.004	0.203	0.205	0.206	0.201	0.202	0.203	0.205	0.005	0.204	0.205	0.206	0.004	0.004	0.243	0.203	0.002	0.207	0.203	0.218	0.005	0.207	0.203	0.202	0	0.204	0.202	0.207	0.214	0.206	0.207	0.005	0.004	0.199	0.251	0.215	0.004	0.204	0.205
XC-3	0.205	0.049	0.203	0.203	0.203	0.002	0.001	0.054	0.013	0.014	0.058	0.001	0.205	0	0.003	0.054	0.203	0.203	0.095	0.059	0.204	0.056	0.002	0.062	0.203	0.004	0.001	0.002	0.204	0	0.002	0.054	0.06	0.002	0.054	0.203	0.203	0.051	0.054	0.008	0.204	0	0.004
XY-1	0.203	0.048	0.201	0.201	0.201	0.001	0.003	0.054	0.015	0.014	0.057	0.003	0.203	0.002	0.003	0.054	0.201	0.201	0.093	0.058	0.202	0.056	0.001	0.062	0.201	0.005	0.002	0	0.202	0.002	0	0.054	0.06	0.004	0.054	0.201	0.201	0.051	0.056	0.01	0.202	0.002	0.003
XY-2	0.207	0.088	0.205	0.205	0.205	0.054	0.055	0.003	0.044	0.042	0.026	0.055	0.207	0.054	0.055	0.005	0.205	0.205	0.057	0.015	0.207	0.004	0.054	0.01	0.205	0.058	0.055	0.054	0.207	0.054	0.054	0	0.006	0.056	0.002	0.205	0.205	0.029	0.108	0.063	0.206	0.054	0.055
XY-3	0.214	0.094	0.213	0.213	0.213	0.06	0.061	0.008	0.05	0.047	0.031	0.061	0.213	0.06	0.061	0.01	0.213	0.213	0.058	0.02	0.214	0.009	0.06	0.014	0.212	0.064	0.061	0.06	0.214	0.06	0.06	0.006	0	0.061	0.007	0.212	0.213	0.034	0.114	0.069	0.213	0.06	0.061
XY-5	0.207	0.051	0.205	0.205	0.205	0.003	0.002	0.056	0.015	0.015	0.06	0.002	0.207	0.002	0.004	0.056	0.205	0.205	0.093	0.061	0.206	0.057	0.003	0.063	0.205	0.006	0.002	0.004	0.206	0.002	0.004	0.056	0.061	0	0.056	0.205	0.205	0.052	0.055	0.009	0.206	0.002	0.006
XY-6	0.207	0.089	0.206	0.206	0.206	0.053	0.054	0.002	0.043	0.041	0.025	0.054	0.208	0.054	0.054	0.005	0.206	0.206	0.057	0.014	0.207	0.003	0.053	0.008	0.205	0.057	0.054	0.054	0.207	0.054	0.054	0.002	0.007	0.056	0	0.205	0.206	0.028	0.107	0.063	0.206	0.054	0.054
YA-1	0.003	0.142	0.002	0.002	0.002	0.201	0.203	0.204	0.203	0.201	0.203	0.203	0.006	0.203	0.204	0.205	0.002	0.002	0.244	0.201	0.005	0.205	0.201	0.216	0.001	0.206	0.202	0.201	0.005	0.203	0.201	0.205	0.212	0.205	0.205	0	0.002	0.198	0.249	0.213	0.005	0.203	0.204
YA-2	0.001	0.143	0	0	0	0.202	0.204	0.204	0.201	0.201	0.203	0.204	0.004	0.203	0.204	0.206	0	0	0.245	0.202	0.003	0.205	0.202	0.216	0.002	0.206	0.203	0.201	0.004	0.203	0.201	0.205	0.213	0.205	0.206	0.002	0	0.199	0.25	0.214	0.003	0.203	0.204
YA-3	0.2	0.085	0.199	0.199	0.199	0.05	0.051	0.029	0.041	0.04	0.034	0.051	0.201	0.051	0.051	0.029	0.199	0.199	0.066	0.035	0.199	0.03	0.05	0.036	0.198	0.055	0.051	0.051	0.199	0.051	0.051	0.029	0.034	0.052	0.028	0.198	0.199	0	0.102	0.059	0.199	0.051	0.052
YC-5	0.252	0.108	0.25	0.25	0.25	0.055	0.054	0.108	0.067	0.068	0.11	0.054	0.252	0.054	0.057	0.107	0.25	0.25	0.149	0.11	0.251	0.109	0.055	0.114	0.249	0.057	0.054	0.056	0.251	0.054	0.056	0.108	0.114	0.055	0.107	0.249	0.25	0.102	0	0.061	0.251	0.054	0.057
YL-1	0.215	0.057	0.214	0.214	0.214	0.009	0.008	0.063	0.021	0.022	0.066	0.008	0.216	0.008	0.011	0.063	0.214	0.214	0.104	0.068	0.214	0.064	0.009	0.071	0.213	0.012	0.008	0.01	0.215	0.008	0.01	0.063	0.069	0.009	0.063	0.213	0.214	0.059	0.061	0	0.214	0.008	0.012
YL-2	0.004	0.144	0.003	0.003	0.003	0.202	0.205	0.205	0.201	0.202	0.203	0.205	0.002	0.204	0.205	0.205	0.003	0.003	0.245	0.202	0.003	0.206	0.202	0.217	0.005	0.207	0.203	0.202	0.004	0.204	0.202	0.206	0.213	0.206	0.206	0.005	0.003	0.199	0.251	0.214	0	0.204	0.205
YL-3	0.205	0.049	0.203	0.203	0.203	0.002	0.001	0.054	0.013	0.014	0.058	0.001	0.205	0	0.003	0.054	0.203	0.203	0.095	0.059	0.204	0.056	0.002	0.062	0.203	0.004	0.001	0.002	0.204	0	0.002	0.054	0.06	0.002	0.054	0.203	0.203	0.051	0.054	0.008	0.204	0	0.004
ZMD-3	0.206	0.051	0.204	0.204	0.204	0.004	0.005	0.056	0.017	0.016	0.058	0.005	0.206	0.004	0.005	0.056	0.204	0.204	0.095	0.059	0.205	0.057	0.004	0.064	0.204	0.005	0.004	0.003	0.205	0.004	0.003	0.055	0.061	0.006	0.054	0.204	0.204	0.052	0.057	0.012	0.205	0.004	0
