# Supplementary material for: Stalks and roots are the main battlefield for the coevolution between maize and Fusarium verticillioides
Source: Front Plant Sci. 2024 Oct 16;15:1461896. doi: 10.3389/fpls.2024.1461896 (PMC11521819; doi:10.3389/fpls.2024.1461896)
Supplement: Supplementary file 6 [file Table5.xlsx]

## Sheet: Sheet1
Table S5. Data of mycotoxins used for distance matrix calculation.
Mycotoxin	FBs	ZEN	DON
AS-1	0	1.26221	0
AS-2	2.16788	0	3.95361
AS-3	2.29112	1.36698	0
BJ-1	2.15116	1.09447	2.09555
BJ-2	2.20041	0	2.29159
BS-1	5.07441	0	2.27344
BS-2	0	1.04532	0
CZ-1	5.59957	1.13577	2.13944
CZ-2	5.29418	1.41631	0
CZ-3	5.08824	0	2.17164
GA-2	2.50235	1.3019	2.72645
HB-1	2.14195	0	0
HB-2	3.65656	0	2.33304
HB-3	6.51062	1.63629	0
HBXY-1	4.04587	1.58047	0
HC-1	5.6999	0	2.25964
HC-2	2.04254	4.27455	3.55146
HC-3	0	1.01199	2.08454
JY-1	4.49246	1.46165	0
JY-2	2.25339	1.12385	2.1303
KM-1	2.04108	0	0
NY-1	4.88344	0	0
NY-2	5.36834	1.19507	0
NY-3	5.53267	1.13925	0
QN-1	2.23096	0	2.29159
SQ-1	4.8076	1.55437	2.23535
SQ-3	6.30822	0	0
WH-1	3.39066	1.57136	2.21622
XC-2	2.0447	0	2.5575
XC-3	6.08906	1.26553	2.10144
XY-1	6.24355	1.03981	0
XY-2	4.34155	1.03862	0
XY-3	2.94216	1.05843	2.0291
XY-5	5.66364	1.83645	2.11481
XY-6	5.94903	0	0
YA-1	0	0	0
YA-2	2.11093	1.28285	0
YA-3	2.02044	0	0
YC-5	5.57122	1.00988	0
YL-1	5.80443	1.90693	0
YL-2	0	1.24822	4.40367
YL-3	5.74954	0	2.12853
ZMD-3	5.67001	1.52994	2.06085
Note. These data were modified from Table S2 by Log10 conversion. The negative result in Table S2 has been set to zero.
