# Supplementary material for: Stalks and roots are the main battlefield for the coevolution between maize and Fusarium verticillioides
Source: Front Plant Sci. 2024 Oct 16;15:1461896. doi: 10.3389/fpls.2024.1461896 (PMC11521819; doi:10.3389/fpls.2024.1461896)
Supplement: Supplementary file 7 [file Table6.xlsx]

## Sheet: Sheet1
Table S6. Severity of ear rot of different pathogen-host interactions.
	LX7531	CIMBL145	KN5585	GH35	S52	Dan599	B73	LX8581	ZNC442	LH8012	Zheng58	Chang7-2	ZH14	SCML0849
AS-1	3.28232	2.95462	2.92416	2.09027	3.53305	3.44068	4.19946	3.83876	3.79037	2.79165	4.60194	3.51985	3.47147	3.51325
AS-2	2.18264	3.16575	2.40256	2.319	2.18264	2.45096	2.40258	2.05068	2.18264	2.6394	2.45756	2.60712	2.52794	2.25742
AS-3	3.85416	4.08729	2.43358	4.09389	3.64961	2.55653	2.27061	2.35199	3.98172	3.15536	4.45458	4.25224	4.90985	3.97292
BJ-1	4.01471	3.0206	2.91289	4.01471	3.20974	3.17455	3.23833	4.01471	3.74419	2.73244	4.382	4.28303	3.91134	4.01691
BJ-2	3.94213	3.46047	2.70424	3.63422	2.89743	4.53376	3.61003	2.96121	3.92673	2.7127	4.32702	4.7537	3.22734	4.16207
BS-1	2.00669	2.59172	2.36591	2.15185	2.41102	2.42237	2.319	1.9627	2.01109	2.53508	2.45316	2.20463	2.29921	2.08367
BS-2	2.01109	2.20023	2.36027	1.9627	2.04188	2.34759	2.11006	1.99569	2.10566	2.56045	2.18264	2.34539	2.37398	2.22223
CZ-1	2.00229	2.38938	2.37155	2.17604	2.40917	2.11006	2.37398	2.22003	2.49055	2.49842	3.09318	2.47515	2.52794	2.03528
CZ-2	2.13645	2.20023	2.35181	2.00669	2.24202	2.18264	2.42457	2.02648	2.12766	2.49842	2.40258	2.34759	2.62251	2.05947
CZ-3	2.22663	2.01769	2.30952	2.308	2.00669	2.05068	2.43996	2.06167	2.20243	2.49842	2.47296	2.70609	2.63131	2.27501
GA-2	2.26841	2.45756	2.37155	2.45756	2.40258	2.11666	2.62251	2.28601	2.18264	2.64786	2.84245	2.69509	2.41797	2.47515
HB-1	2.43358	2.41102	2.57173	2.55199	2.48433	2.36027	3.04822	2.92416	2.53508	2.64786	2.98619	2.56609	2.87341	2.37155
HB-2	2.73244	2.56891	3.10743	3.19483	2.61684	3.2484	3.69388	3.38656	2.66195	2.87341	3.79538	4.0012	3.53035	2.82266
HB-3	1.9627	2.04188	2.56609	2.37178	2.26182	2.34759	2.47515	2.16504	2.09466	2.63094	2.47735	2.84245	2.57413	2.49055
HBXY-1	1.9627	2.23762	2.39692	2.08807	2.08367	2.20243	2.17604	2.20243	1.9627	2.54354	3.25813	2.38278	2.42677	2.27061
HC-1	2.00669	2.22223	2.54354	2.15845	2.08807	2.20243	2.15185	2.18264	2.22003	2.55199	2.3344	3.30651	2.6709	2.12326
HC-2	3.81237	2.62251	2.36027	4.21045	2.58512	3.53965	3.19875	3.29772	3.65621	2.87341	4.70971	4.57775	4.27203	3.41428
HC-3	3.94213	2.6775	2.70424	3.81677	2.40258	2.55653	3.24053	2.84685	4.0367	2.81138	2.70609	3.39229	3.28232	3.61223
JY-1	2.00229	2.78746	2.4223	2.11446	2.27941	2.56753	2.22003	2.40258	2.18264	2.56045	2.38058	2.68189	2.58952	2.6753
JY-2	2.01109	2.87544	2.6394	2.3234	2.29261	2.45756	2.09906	2.22003	2.21343	2.54354	2.57193	2.54553	2.49715	2.18924
KM-1	3.58143	3.97952	2.61684	3.60343	3.0184	2.81386	3.84756	4.3996	3.75079	2.87341	4.11808	3.50886	3.73979	2.93482
NY-1	2.58952	2.97001	2.54354	2.91503	2.58732	3.28232	2.73028	2.37178	3.03159	2.97491	3.08438	3.55064	2.6775	3.07558
NY-2	2.47023	2.43358	2.49842	2.66195	2.78037	2.92416	3.23712	2.30952	2.55199	2.64786	2.56045	2.69861	2.55199	2.43358
NY-3	2.28161	2.3036	2.38001	2.42677	2.08807	2.57852	2.3058	2.09466	2.14965	2.96646	2.63791	2.18264	2.74788	2.09906
QN-1	3.54624	3.20974	2.87341	4.07409	3.87175	4.13787	2.6577	3.99491	4.12688	2.73244	3.63422	4.18626	4.32702	3.88715
SQ-1	2.00669	2.11006	2.37155	2.13205	2.06387	2.11006	3.003	2.09686	2.11666	2.82548	2.40258	2.3146	2.37838	2.47735
SQ-3	2.09906	2.18264	2.34899	2.16504	1.99569	2.16284	2.60272	2.00229	1.9627	3.06232	2.52574	2.51254	2.60492	2.41577
WH-1	1.9627	2.44216	2.30952	2.11006	2.07267	2.01109	3.06019	2.00009	1.99349	2.9298	2.17164	2.6665	2.6665	2.09466
XC-2	3.96632	2.96781	2.51534	3.97952	3.20974	4.45458	4.11808	3.75958	3.6848	2.53508	3.13496	4.27863	4.77789	4.12248
XC-3	2.36079	2.80946	2.40256	2.18264	2.19803	2.02648	2.57633	1.9627	1.99569	3.06232	2.21563	3.56604	2.73248	3.21854
XY-1	2.08367	3.025	2.4223	2.35419	2.12326	2.11006	2.57633	2.11006	2.14965	3.43731	2.308	3.10637	2.70829	3.20754
XY-2	2.33	2.93482	2.73244	2.72148	2.52574	2.07047	2.36519	2.25082	2.43557	2.73244	2.42017	2.58952	2.46636	2.75447
XY-3	2.17384	2.45756	2.79165	2.45536	2.3124	2.63791	2.51254	2.20023	2.3146	2.61684	2.69509	3.18775	2.78746	2.79186
XY-5	2.03528	2.16284	2.40256	2.18264	2.18264	2.29261	2.40258	1.99569	1.99129	2.82266	2.29921	2.84905	2.75007	2.49715
XY-6	2.13865	2.34759	2.30952	2.27941	2.03528	2.13205	2.25522	2.06387	2.00009	2.49842	2.57193	2.78746	2.77867	2.21783
YA-1	3.94213	2.98101	2.68451	3.96192	3.09318	4.21705	3.48466	4.0521	4.19506	2.78037	4.99343	3.88715	3.30431	4.11368
YA-2	2.52794	2.16284	2.55199	3.16575	2.53894	2.47515	3.78598	2.27061	2.91503	2.9298	3.99711	2.58512	2.76327	3.28232
YA-3	2.12766	2.20903	2.87341	2.18264	2.02648	2.21563	2.22003	2.07267	2.02648	2.56891	2.27721	2.85784	2.43337	2.03088
YC-5	1.9627	2.08367	2.87341	2.14525	2.27061	2.01109	2.33	2.02209	2.05068	2.45049	2.43337	2.6797	2.45756	2.18264
YL-1	2.00669	2.3102	2.39128	2.11006	2.29261	2.27061	2.98541	2.03528	2.01769	2.77191	2.10786	2.33	2.96561	2.19803
YL-2	3.08438	2.64011	2.59147	2.41577	3.17455	2.77867	3.77718	3.44727	3.50886	2.81702	3.89154	3.27132	3.73979	3.99711
YL-3	2.07267	2.29261	2.38001	2.39598	2.84245	2.51254	2.51254	2.05068	1.9627	3.12998	2.27061	2.58952	3.13496	2.23103
ZMD-3	2.08807	2.41797	2.55199	2.23762	2.40258	2.93042	2.56753	2.13425	2.04628	2.9298	2.43996	2.58292	2.79186	2.48175
