# Supplementary material for: Stalks and roots are the main battlefield for the coevolution between maize and Fusarium verticillioides
Source: Front Plant Sci. 2024 Oct 16;15:1461896. doi: 10.3389/fpls.2024.1461896 (PMC11521819; doi:10.3389/fpls.2024.1461896)
Supplement: Supplementary file 8 [file Table7.xlsx]

## Sheet: Sheet1
Table S7. Severity of stalk rot of different pathogen-host interactions.
	LX7531	CIMBL145	KN5585	GH35	S52	Dan599	B73	LX8581	ZNC442	LH8012	Zheng58	Chang7-2	ZH14	SCML0849
AS-1	8.51239	9.46895	7.33903	8.46325	8.17497	7.41823	9.06601	9.14463	8.55497	7.29518	18.861	11.3788	6.62546	8.63687
AS-2	7.3003	7.23151	6.79338	8.66308	8.10617	7.02513	13.2526	7.54599	6.89081	4.90796	14.8119	7.77203	5.72132	5.86873
AS-3	6.60253	7.05788	8.29392	8.306	7.46737	7.81134	8.61721	7.96203	6.28805	5.49258	16.8889	11.6278	6.33719	7.22168
BJ-1	8.26669	6.2127	7.62647	8.55825	7.50668	8.51239	7.41168	9.59343	7.12995	5.87259	16.3877	8.401	6.57633	8.2929
BJ-2	8.40428	8.02755	7.70929	8.35842	8.12583	7.1922	8.0341	7.91617	7.54927	6.33542	16.4433	7.25116	6.97271	6.75323
BS-1	6.2946	6.3077	8.86393	8.30928	7.23478	6.27494	9.01687	7.65737	6.38305	6.28183	13.2068	8.20445	5.302	6.79909
BS-2	6.62874	5.57062	7.71417	7.12668	7.16851	6.60253	8.28962	7.15289	6.27494	5.68746	8.45342	8.87929	5.40683	6.77616
CZ-1	7.4641	6.91374	11.5922	9.46895	7.30685	7.57548	8.63359	9.06274	6.30115	5.7849	11.0676	6.79254	5.00717	7.88996
CZ-2	6.67788	6.01287	9.62882	8.40428	7.75565	6.11442	8.24033	8.32893	7.07754	5.59489	8.79411	12.0864	4.4863	7.55582
CZ-3	7.36909	6.41253	8.98086	9.03981	8.32566	5.43959	8.48618	9.26257	6.49443	6.42799	11.9783	10.0815	6.57305	6.95633
GA-2	8.05376	5.97684	8.48392	8.02428	6.7565	5.52804	8.07341	7.78841	6.90392	5.95541	10.6679	10.4747	5.63614	6.89736
HB-1	7.01261	6.48645	7.36339	9.06368	7.20749	7.11492	9.05393	9.27317	6.07721	6.84697	13.5799	8.82008	6.5644	7.35852
HB-2	6.80799	5.99439	8.03084	8.64957	7.74827	7.19287	9.15624	8.51316	6.93466	6.58876	13.4874	9.94549	6.57902	6.51568
HB-3	7.73272	5.8327	8.43521	9.37395	7.71962	9.2036	11.3002	7.25116	7.3953	5.74105	10.3665	7.81462	6.47805	6.93012
HBXY-1	5.17096	4.47975	6.42312	8.68928	6.7696	5.67218	8.68928	7.75893	6.01287	5.32694	8.71549	6.67788	5.55752	5.99649
HC-1	7.12013	5.57062	6.93466	8.87929	6.43219	6.55012	8.39445	9.38705	7.05788	6.84697	10.8809	6.70081	5.91132	6.41908
HC-2	8.10945	6.81547	7.82135	8.5517	6.98909	8.67618	7.6541	7.35927	6.96616	7.04672	15.0609	8.21428	6.91374	7.41168
HC-3	6.93995	6.1308	7.48032	8.01117	6.7203	6.26184	8.31256	8.7417	6.54029	5.21976	10.9497	8.59756	6.46822	6.39943
JY-1	5.77045	5.3151	6.21362	8.13238	6.12098	4.86958	7.80479	7.07754	6.14718	6.77876	10.2126	6.15373	4.06698	5.79011
JY-2	7.69341	6.55339	8.19161	8.70894	7.31668	6.47805	7.08737	6.9465	7.17582	7.69955	9.42309	8.24704	5.75735	6.67133
KM-1	6.93668	6.77943	8.15751	9.20033	8.92515	7.68031	8.34859	7.27409	6.77943	7.09544	13.8619	8.08652	4.47975	8.57135
NY-1	7.36909	5.49528	6.58389	9.21998	8.10945	7.16599	7.58858	8.81377	7.65082	4.90796	8.38463	11.6376	5.40683	7.59841
NY-2	5.0395	7.53391	7.0662	10.6032	8.33777	7.23185	8.78598	11.4704	7.14903	7.02723	16.2156	8.27443	6.49619	8.84932
NY-3	7.54599	5.33148	8.48392	6.92357	8.78101	6.55667	7.15289	6.85478	7.15289	6.51568	15.1952	7.88341	5.97003	7.98212
QN-1	6.46822	7.90962	6.61312	8.68928	8.17497	7.69341	8.85308	10.0259	7.79169	6.35491	14.4385	12.2043	6.73685	6.18322
SQ-1	7.90307	5.19062	7.52903	8.85963	7.89652	6.52064	8.14876	7.03823	6.4977	6.58389	8.21755	8.54187	5.68528	7.35927
SQ-3	7.5853	6.4715	7.34877	9.40343	7.19547	6.8515	7.69013	6.75323	6.99892	5.97977	8.05048	8.74497	5.48873	7.50668
WH-1	6.63529	6.09804	7.11492	7.15616	6.97271	6.91702	7.28065	7.89979	6.83185	6.49132	9.98654	7.1234	6.27167	7.75893
XC-2	6.68443	9.22653	7.84571	8.52876	6.67788	6.1308	8.1979	7.19547	9.42964	7.16364	15.4802	11.2281	6.3896	8.42394
XC-3	6.52391	10.4157	8.50341	7.61806	7.72617	6.65167	7.62134	7.11685	6.07839	5.58028	11.6016	9.36084	6.91374	7.40513
XY-1	7.20202	6.05546	7.38288	9.33136	8.57463	6.76633	7.85393	6.58943	7.87686	5.74105	9.83257	10.4615	5.47562	7.91945
XY-2	9.39033	5.15786	8.04058	8.77118	7.22168	7.15944	8.9186	9.38378	6.49443	4.89821	8.85636	7.61479	6.81547	8.07341
XY-3	7.3134	6.78271	7.12467	8.17169	6.82857	6.9203	7.71306	6.64512	6.87443	6.13567	10.3109	8.20773	7.11357	7.07426
XY-5	7.02513	7.5591	7.10031	8.4698	8.24704	6.41581	6.87771	8.39118	8.21755	6.77389	13.7538	8.48618	5.4789	7.14633
XY-6	6.36339	4.99079	5.89695	7.50668	7.78513	8.83342	8.53532	7.42151	5.10545	4.95181	13.8161	6.91047	5.54114	6.73685
YA-1	8.40756	7.23151	7.24159	8.58446	7.52634	8.06359	7.86376	10.9169	6.09477	5.98465	17.793	9.20688	5.93425	8.32238
YA-2	7.18313	6.79338	6.27209	7.71417	6.9103	7.80186	8.23059	7.72878	6.00413	7.8116	10.5926	6.99564	6.42799	5.98952
YA-3	5.72787	5.81959	6.86159	7.63117	6.65822	5.79339	7.55255	5.78356	5.60993	6.14542	17.0887	9.2855	4.94165	6.16356
YC-5	7.18237	6.29787	6.70081	8.35187	7.75565	6.36667	6.82202	7.75565	6.82529	5.50233	8.88256	8.31583	5.73114	7.41168
YL-1	6.97599	5.17424	6.85184	7.88014	7.52634	6.12425	10.7564	8.05048	6.31753	6.19901	9.00705	7.17582	6.60581	7.09064
YL-2	6.15373	7.46737	6.38414	7.87358	7.45754	7.1922	8.85906	8.88342	8.116	7.23185	13.7768	9.65895	7.72391	7.19287
YL-3	6.68443	6.04563	6.34517	8.7286	6.70736	6.88099	7.92927	7.38875	7.00219	5.71669	9.46567	9.46567	6.57305	7.77858
ZMD-3	7.10702	5.47235	7.36826	8.33549	6.56322	6.72047	8.89567	6.88426	6.18977	6.60825	10.2552	8.39118	5.53786	7.52634
