# Supplementary material for: Stalks and roots are the main battlefield for the coevolution between maize and Fusarium verticillioides
Source: Front Plant Sci. 2024 Oct 16;15:1461896. doi: 10.3389/fpls.2024.1461896 (PMC11521819; doi:10.3389/fpls.2024.1461896)
Supplement: Supplementary file 9 [file Table8.xlsx]

## Sheet: Sheet1
Table S8. Severity of root rot of different pathogen-host interactions.
	LX7531	CIMBL145	KN5585	GH35	S52	Dan599	B73	LX8581	ZNC442	LH8012	Zheng58	Chang7-2	ZH14	SCML0849
AS-1	0.856484	1.11863	0.730149	0.900702	0.872276	0.812267	0.831217	1.32077	0.888068	1.04915	0.847009	0.777525	0.76805	0.925969
AS-2	0.998611	0.799633	1.40604	0.932285	0.802792	1.22601	0.783841	1.13442	0.967028	0.888068	1.2576	0.979661	0.98282	0.76805
AS-3	1.54817	1.77873	1.36814	1.44394	1.63029	2.02509	2.06299	1.25128	1.83558	1.67766	1.51974	1.30497	1.51343	2.26828
BJ-1	1.71241	1.37446	1.30182	1.49448	1.45974	1.5608	1.78821	1.18496	2.04088	1.74399	1.11547	1.485	1.38709	1.93349
BJ-2	1.94928	1.30497	1.12811	1.62081	1.30182	1.46921	2.12931	1.43763	1.81979	1.67766	1.17548	1.68714	1.85137	2.33145
BS-1	1.26707	0.944919	1.01756	1.0302	1.15969	1.13758	1.34919	1.0523	1.42815	1.19127	1.01124	1.03335	0.875435	1.05862
BS-2	0.919652	0.941761	1.03651	0.90386	0.897543	1.38393	1.0302	0.941761	1.09652	0.938602	1.09652	0.875435	0.897543	0.992295
CZ-1	0.777525	0.92281	1.15969	1.04283	0.853326	1.36814	0.821742	0.989136	0.925969	0.856484	1.08073	0.856484	1.01124	0.783841
CZ-2	0.88491	1.02388	0.963869	0.954394	0.92281	1.12495	1.02704	1.09336	0.992295	0.948077	1.02072	0.910177	0.802792	1.17864
CZ-3	0.76805	0.853326	0.900702	0.796475	0.80595	0.831217	0.881751	1.15969	0.862801	0.963869	0.755416	0.872276	0.787	0.815425
GA-2	0.840692	0.761733	0.76805	0.888068	0.745941	0.818584	0.695407	0.888068	0.872276	0.764891	0.802792	0.828059	0.739624	0.61013
HB-1	0.929127	0.970186	0.749099	0.907018	0.812267	1.03967	0.761733	0.818584	0.783841	0.755416	0.865959	0.847009	0.774366	1.08389
HB-2	1.21654	1.0681	1.25128	1.23549	1.21338	1.24181	1.54817	1.15653	1.54501	1.16601	0.92281	1.41236	1.106	1.43447
HB-3	0.897543	0.872276	0.850168	0.783841	0.967028	0.812267	1.0681	0.872276	0.796475	1.1818	0.888068	0.989136	0.723832	0.992295
HBXY-1	0.995453	0.758574	0.622764	0.888068	0.790158	0.837534	0.843851	0.8249	0.8249	0.793317	1.02388	0.869118	0.831217	0.790158
HC-1	0.834376	0.742783	1.01124	0.859643	0.831217	0.872276	1.04599	0.960711	1.03967	0.783841	0.843851	0.818584	0.799633	0.979661
HC-2	1.14706	0.853326	0.92281	1.04599	0.979661	0.995453	1.15969	1.0302	1.18811	1.01756	1.01124	1.04599	0.913335	1.31761
HC-3	1.74399	1.99034	1.71241	1.6903	1.5229	1.5229	1.73767	1.4471	1.78505	1.63345	1.47553	1.73136	1.80084	1.67451
JY-1	0.745941	0.771208	0.783841	0.812267	0.704882	0.698565	0.758574	0.764891	0.745941	0.771208	0.761733	0.70804	0.682773	0.726991
JY-2	1.52922	0.809109	0.745941	0.787	0.828059	0.821742	0.783841	0.761733	0.837534	0.787	0.821742	0.929127	0.815425	0.704882
KM-1	2.14195	1.33972	1.58291	1.55765	1.35551	1.64608	1.46289	2.01245	1.83242	1.47869	1.68714	1.93981	1.0681	1.8798
NY-1	0.777525	0.847009	0.989136	0.812267	0.790158	0.843851	0.875435	0.850168	0.837534	0.837534	0.802792	0.752258	0.821742	0.821742
NY-2	1.0681	0.932285	0.989136	1.10915	0.878593	0.929127	1.11231	1.07757	0.916494	0.967028	1.05546	0.960711	0.998611	0.948077
NY-3	0.809109	0.90386	0.682773	1.12495	0.900702	0.783841	0.745941	0.777525	0.790158	0.875435	0.787	0.840692	0.821742	0.828059
QN-1	1.63976	1.33972	1.03651	1.81032	1.35235	1.33656	1.71872	1.43131	1.75662	1.6145	1.42183	1.61134	1.37446	1.57028
SQ-1	1.24497	0.951236	1.08705	0.963869	0.875435	0.799633	0.787	0.967028	0.865959	1.09336	0.970186	0.862801	0.828059	0.913335
SQ-3	1.05862	0.850168	1.0144	0.907018	0.951236	0.989136	0.897543	1.00493	0.919652	0.862801	0.944919	0.963869	0.736466	0.749099
WH-1	0.888068	1.06178	0.701724	0.815425	0.755416	0.812267	0.739624	0.919652	0.793317	0.8249	0.888068	0.755416	0.777525	0.761733
XC-2	1.39025	1.71241	1.49764	1.31445	1.21338	1.31129	1.70925	1.2197	1.78821	1.60186	1.48816	1.88296	1.4092	1.65871
XC-3	0.847009	0.850168	0.777525	1.07441	0.812267	0.780683	0.910177	0.995453	0.92281	0.875435	0.859643	0.828059	0.818584	1.08705
XY-1	0.941761	0.739624	0.68909	0.944919	0.752258	1.10915	0.764891	0.733307	0.755416	0.935444	0.749099	0.764891	0.622764	0.742783
XY-2	0.92281	0.951236	0.862801	0.793317	0.831217	0.948077	0.809109	0.960711	0.881751	0.815425	0.957553	0.925969	0.843851	0.76805
XY-3	0.888068	0.787	0.891226	1.22601	0.799633	0.916494	0.951236	0.821742	0.88491	0.850168	0.818584	0.720674	0.714357	0.881751
XY-5	0.897543	0.730149	1.16285	0.862801	0.941761	0.818584	0.881751	0.907018	0.76805	0.809109	0.755416	0.891226	0.790158	1.33656
XY-6	0.742783	0.948077	1.07441	0.88491	0.704882	0.891226	0.865959	0.894385	0.979661	0.869118	1.09968	0.853326	0.717515	0.701724
YA-1	1.88612	1.75662	2.2367	1.50079	1.8419	1.97771	1.91454	1.37762	2.16405	1.45342	1.90823	1.80716	1.93349	1.89559
YA-2	1.45974	0.897543	1.34288	1.55765	1.3713	1.41236	1.70293	1.74399	1.81979	1.40288	1.39657	1.28602	1.33972	2.11036
YA-3	0.815425	0.80595	0.989136	0.869118	0.862801	0.862801	0.736466	0.80595	0.932285	0.856484	0.850168	0.910177	0.894385	0.970186
YC-5	0.960711	0.8249	0.954394	0.894385	0.919652	0.812267	0.853326	0.919652	1.08073	0.925969	1.02388	1.00809	0.847009	0.998611
YL-1	0.951236	0.989136	0.843851	0.919652	0.875435	0.998611	0.761733	0.809109	0.869118	0.929127	0.8249	0.837534	0.812267	1.13758
YL-2	1.60186	1.16916	1.82611	1.62397	1.71241	1.70609	1.86085	1.08389	2.26828	1.25128	1.38709	1.71872	1.74715	2.20511
YL-3	0.745941	0.989136	0.850168	0.843851	0.948077	0.88491	0.859643	0.872276	0.910177	0.941761	0.90386	0.837534	0.919652	0.925969
ZMD-3	0.812267	0.853326	0.815425	1.13126	0.913335	0.862801	0.891226	0.992295	0.92281	0.840692	0.840692	0.752258	0.843851	0.837534
