# Supplementary material for: Stalks and roots are the main battlefield for the coevolution between maize and Fusarium verticillioides
Source: Front Plant Sci. 2024 Oct 16;15:1461896. doi: 10.3389/fpls.2024.1461896 (PMC11521819; doi:10.3389/fpls.2024.1461896)
Supplement: Supplementary file 10 [file Table9.xlsx]

## Sheet: Sheet1
Table S9. Symptom-genotype correlation in previous reports.
Hosts	Number of host	Pathogens	Traits	Mantel R	P	Reference
Maize	215	F. verticillioides	EarRot	0.01553	0.313	[13]
Maize	234	R. solani	Banded leaf and sheath blight (BLSB)	0.09972	0.01	[12]
Maize	145	P. aphanidermatum	Stalk root	0.007854	0.401	[14]
Maize	255	A. flavus	Seed rot	-0.05757	0.972	[11]
Note. We only have genotype data for some of the inbred maize lines in references 11，12，and 14, so only the inbred lines with genotype data were reanalyzed, and the corresponding number of inbred lines was shown as the number of host.
[14]	Liu, C., He, S., Chen, J., Wang, M., Li, Z., Wei, L., Chen, Y., Du, M., Liu, D., Li, C., et al. (2023). A dual‐subcellular localized β‐glucosidase confers pathogen and insect resistance without a yield penalty in maize. Plant Biotechnology Journal.
[11]	Han, G., Li, C., Xiang, F., Zhao, Q., Zhao, Y., Cai, R., Cheng, B., Wang, X., and Tao, F. (2020). Genome-wide association study leads to novel genetic insights into resistance to Aspergillus flavus in maize kernels. BMC Plant Biology 20.
[12]	Li, N., Lin, B., Wang, H., Li, X., Yang, F., Ding, X., Yan, J., and Chu, Z. (2019). Natural variation in ZmFBL41 confers banded leaf and sheath blight resistance in maize. Nat Genet 51, 1540-1548.
[13]	Feng, X., Xiong, H., Zheng, D., Xin, X., Zhang, X., Wang, Q., Wu, F., Xu, J., and Lu, Y. (2022). Identification of Fusarium verticillioides Resistance Alleles in Three Maize Populations With Teosinte Gene Introgression. Front Plant Sci 13, 942397.
