# Supplementary material for: Stalks and roots are the main battlefield for the coevolution between maize and Fusarium verticillioides
Source: Front Plant Sci. 2024 Oct 16;15:1461896. doi: 10.3389/fpls.2024.1461896 (PMC11521819; doi:10.3389/fpls.2024.1461896)
Supplement: Supplementary file 11 [file Table10.xlsx]

## Sheet: Sheet1
Table S10. Primers used in this study.
Gene	Primer	sequence	Function and fragment length
EF1a	EF1	ATGGGTAAGGAGGACAAGAC	about 700bp
	EF2	GGAAGTACCAGTGATCATGTT
RPB1	RPB1-F5	ATGGGTATCGTCCAGGACTC	about 916bp
	RPB1-R8	CAATGAGACCTTCTCGACCAGC
RPB2	RPB2-5f2	GGGGTGACCAGAAGAAGGC	about 1049bp
	RPB2-7cr	CCCATGGCTTGTTTACCCAT
PKS4	PKS4-1	AGATGGCCATGGTGCTTCGTGAT	For ZEN biosynthesis, about 487bp
	PKS4-2	GTGGGCTTCGCTAGACCGTGAGTT
TOX5	TOX5-1	GCTGCTCATCACTTTGCTCAG	For trichothecene (TCT) biosynthesis, about 658bp
	TOX5-2	CTGATCTGGTCACGCTCATC
Tri13	Tri13F	TACGTGAAACATTGTTGGC	For DON and NIV biosynthesis, about 234bp and 415bp
	Tri13R	GGTGTCCCAGGATCTGCG
Tri303	Tri303F	GATGGCCGCAAGTGGA	For 3-ADON biosynthesis, about 586bp
	Tri303R	GCCGGACTGCCCTATTG
Tri315	Tri315F	CTCGCTGAAGTTGGACGTAA	For 15-ADON biosynthesis, about 864bp
	Tri315R	GTCTATGCTCTCAACGGACAAC
FUM5	Fum5F	GTCGAGTTGTTGACCACTGCG	For FB biosynthesis, about 845bp
	Fum5R	CGTATCGTCAGCATGATGTAGC
